# Supplementary material for: Feature selection to classify lameness using a smartphone-based inertial measurement unit
Source: PLoS One. 2021 Sep 30;16(9):e0258067. doi: 10.1371/journal.pone.0258067 (PMC8483374; doi:10.1371/journal.pone.0258067)
Supplement: S1 Data — (XLSX) [file pone.0258067.s001.xlsx]

## Sheet: 1cycle_40EMA
id	model	time	Xangular	Yangular	Zangular	Xaccel	Yaccel	Zaccel	Age	Gender
a_normal_1_13	1	1.28403	-5.94914	20.4302	-17.5222	-0.947457	10.7253	-1.5611	28	2
a_normal_1_13	1	1.28796	-6.16017	21.7697	-17.1243	-0.487803	10.7707	-1.16559	28	2
a_normal_1_13	1	1.29188	-6.43238	22.9129	-16.5434	-0.487803	10.7707	-1.16559	28	2
a_normal_1_13	1	1.29581	-6.70321	23.8724	-15.7943	-0.487803	10.7707	-1.16559	28	2
a_normal_1_13	1	1.29974	-6.83877	24.6093	-14.9419	-0.487803	10.7707	-1.16559	28	2
a_normal_1_13	1	1.30366	-6.77419	25.1347	-14.015	-0.228524	10.5906	-0.863378	28	2
a_normal_1_13	1	1.30759	-6.48055	25.4319	-13.1332	-0.228524	10.5906	-0.863378	28	2
a_normal_1_13	1	1.31152	-5.94223	25.5956	-12.2528	-0.228524	10.5906	-0.863378	28	2
a_normal_1_13	1	1.31545	-5.15924	25.6768	-11.4064	-0.228524	10.5906	-0.863378	28	2
a_normal_1_13	1	1.31937	-4.11967	25.7333	-10.6072	-0.228524	10.5906	-0.863378	28	2
a_normal_1_13	1	1.3233	-2.87181	25.8436	-9.86492	-0.202211	10.4505	-0.709554	28	2
a_normal_1_13	1	1.32723	-1.4883	26.0944	-9.17371	-0.202211	10.4505	-0.709554	28	2
a_normal_1_13	1	1.33115	-0.00851996	26.5354	-8.45668	-0.202211	10.4505	-0.709554	28	2
a_normal_1_13	1	1.33508	1.5509	27.2258	-7.70614	-0.202211	10.4505	-0.709554	28	2
a_normal_1_13	1	1.33901	3.15336	28.1207	-6.90585	-0.244156	10.3619	-0.552061	28	2
a_normal_1_13	1	1.34293	4.7253	29.2429	-6.0672	-0.244156	10.3619	-0.552061	28	2
a_normal_1_13	1	1.34686	6.21756	30.6022	-5.13251	-0.244156	10.3619	-0.552061	28	2
a_normal_1_13	1	1.35079	7.61618	32.1303	-4.17493	-0.244156	10.3619	-0.552061	28	2
a_normal_1_13	1	1.35471	8.91681	33.7775	-3.16879	-0.244156	10.3619	-0.552061	28	2
a_normal_1_13	1	1.35864	10.1064	35.4604	-2.16408	-0.31022	10.309	-0.398419	28	2
a_normal_1_13	1	1.36257	11.1902	37.0433	-1.21138	-0.31022	10.309	-0.398419	28	2
a_normal_1_13	1	1.36649	12.123	38.561	-0.299176	-0.31022	10.309	-0.398419	28	2
a_normal_1_13	1	1.37042	12.9537	39.9778	0.60721	-0.31022	10.309	-0.398419	28	2
a_normal_1_13	1	1.37435	13.6099	41.2183	1.51702	-0.373091	10.2632	-0.164392	28	2
a_normal_1_13	1	1.37827	14.0911	42.3477	2.38245	-0.373091	10.2632	-0.164392	28	2
a_normal_1_13	1	1.3822	14.4298	43.3386	3.20272	-0.373091	10.2632	-0.164392	28	2
a_normal_1_13	1	1.38613	14.6121	44.2097	3.97103	-0.373091	10.2632	-0.164392	28	2
a_normal_1_13	1	1.39005	14.586	44.9223	4.68698	-0.373091	10.2632	-0.164392	28	2
a_normal_1_13	1	1.39398	14.4004	45.5316	5.38289	-0.425393	10.2517	0.0879976	28	2
a_normal_1_13	1	1.39791	14.0868	45.9801	6.02699	-0.425393	10.2517	0.0879976	28	2
a_normal_1_13	1	1.40183	13.7082	46.3383	6.63374	-0.425393	10.2517	0.0879976	28	2
a_normal_1_13	1	1.40576	13.3511	46.6195	7.23469	-0.425393	10.2517	0.0879976	28	2
a_normal_1_13	1	1.40969	13.0321	46.8036	7.77062	-0.35886	10.3645	0.251853	28	2
a_normal_1_13	1	1.41361	12.7734	46.8209	8.20894	-0.35886	10.3645	0.251853	28	2
a_normal_1_13	1	1.41754	12.6316	46.7064	8.53658	-0.35886	10.3645	0.251853	28	2
a_normal_1_13	1	1.42147	12.5919	46.4992	8.77675	-0.35886	10.3645	0.251853	28	2
a_normal_1_13	1	1.42539	12.6732	46.2813	8.94866	-0.35886	10.3645	0.251853	28	2
a_normal_1_13	1	1.42932	12.8816	46.0234	9.09432	-0.264387	10.3627	0.329152	28	2
a_normal_1_13	1	1.43325	13.2138	45.656	9.16437	-0.264387	10.3627	0.329152	28	2
a_normal_1_13	1	1.43717	13.6549	45.2351	9.2221	-0.264387	10.3627	0.329152	28	2
a_normal_1_13	1	1.4411	14.253	44.8793	9.24128	-0.264387	10.3627	0.329152	28	2
a_normal_1_13	1	1.44503	14.9232	44.6005	9.19699	-0.212504	10.0564	0.463948	28	2
a_normal_1_13	1	1.44895	15.671	44.4305	9.15487	-0.212504	10.0564	0.463948	28	2
a_normal_1_13	1	1.45288	16.4953	44.3225	9.18624	-0.212504	10.0564	0.463948	28	2
a_normal_1_13	1	1.45681	17.4194	44.2554	9.20119	-0.212504	10.0564	0.463948	28	2
a_normal_1_13	1	1.46073	18.3698	44.2154	9.20053	-0.182156	9.57159	0.631578	28	2
a_normal_1_13	1	1.46466	19.2709	44.1922	9.16715	-0.182156	9.57159	0.631578	28	2
a_normal_1_13	1	1.46859	20.0507	44.2447	9.11753	-0.182156	9.57159	0.631578	28	2
a_normal_1_13	1	1.47251	20.7031	44.3481	9.14479	-0.182156	9.57159	0.631578	28	2
a_normal_1_13	1	1.47644	21.273	44.4792	9.14986	-0.182156	9.57159	0.631578	28	2
a_normal_1_13	1	1.48037	21.7169	44.6665	9.14872	-0.1052	9.09244	0.809509	28	2
a_normal_1_13	1	1.48429	22.0558	44.8715	9.08511	-0.1052	9.09244	0.809509	28	2
a_normal_1_13	1	1.48822	22.2977	45.0575	8.99185	-0.1052	9.09244	0.809509	28	2
a_normal_1_13	1	1.49215	22.4237	45.2195	8.87338	-0.1052	9.09244	0.809509	28	2
a_normal_1_13	1	1.49607	22.4601	45.4153	8.7458	0.0578398	8.78381	0.926671	28	2
a_normal_1_13	1	1.5	22.4263	45.6165	8.59169	0.0578398	8.78381	0.926671	28	2
a_normal_1_13	1	1.50393	22.2869	45.7364	8.39153	0.0578398	8.78381	0.926671	28	2
a_normal_1_13	1	1.50785	22.0174	45.7879	8.14156	0.0578398	8.78381	0.926671	28	2
a_normal_1_13	1	1.51178	21.6182	45.7655	7.88297	0.0578398	8.78381	0.926671	28	2
a_normal_1_13	1	1.51571	21.0835	45.622	7.57742	0.332322	8.70281	0.897107	28	2
a_normal_1_13	1	1.51963	20.4321	45.3874	7.27189	0.332322	8.70281	0.897107	28	2
a_normal_1_13	1	1.52356	19.6903	45.0659	6.92774	0.332322	8.70281	0.897107	28	2
a_normal_1_13	1	1.52749	18.8627	44.6201	6.53786	0.332322	8.70281	0.897107	28	2
a_normal_1_13	1	1.53141	17.9385	44.1098	6.12827	0.679212	8.75764	0.776031	28	2
a_normal_1_13	1	1.53534	16.9552	43.4755	5.71781	0.679212	8.75764	0.776031	28	2
a_normal_1_13	1	1.53927	15.8979	42.8245	5.25593	0.679212	8.75764	0.776031	28	2
a_normal_1_13	1	1.54319	14.7878	42.0683	4.77787	0.679212	8.75764	0.776031	28	2
a_normal_1_13	1	1.54712	13.6605	41.2865	4.28444	0.679212	8.75764	0.776031	28	2
a_normal_1_13	1	1.55105	12.4989	40.4773	3.77636	0.991028	8.81755	0.545893	28	2
a_normal_1_13	1	1.55497	11.373	39.6331	3.26031	0.991028	8.81755	0.545893	28	2
a_normal_1_13	1	1.5589	10.2694	38.7259	2.75455	0.991028	8.81755	0.545893	28	2
a_normal_1_13	1	1.56283	9.18085	37.7975	2.21393	0.991028	8.81755	0.545893	28	2
a_normal_1_13	1	1.56675	8.14243	36.8608	1.67583	1.24615	8.84255	0.279594	28	2
a_normal_1_13	1	1.57068	7.16362	35.8774	1.11934	1.24615	8.84255	0.279594	28	2
a_normal_1_13	1	1.57461	6.29209	34.8408	0.554252	1.24615	8.84255	0.279594	28	2
a_normal_1_13	1	1.57853	5.51071	33.8131	-0.0219501	1.24615	8.84255	0.279594	28	2
a_normal_1_13	1	1.58246	4.79721	32.7611	-0.638536	1.24615	8.84255	0.279594	28	2
a_normal_1_13	1	1.58639	4.14236	31.7455	-1.23694	1.46594	8.8754	0.0236498	28	2
a_normal_1_13	1	1.59031	3.58197	30.7258	-1.83891	1.46594	8.8754	0.0236498	28	2
a_normal_1_13	1	1.59424	3.06082	29.7291	-2.4383	1.46594	8.8754	0.0236498	28	2
a_normal_1_13	1	1.59817	2.59486	28.8108	-3.05314	1.46594	8.8754	0.0236498	28	2
a_normal_1_13	1	1.60209	2.12779	27.9671	-3.62904	1.65284	8.95795	-0.237472	28	2
a_normal_1_13	1	1.60602	1.65672	27.2151	-4.19173	1.65284	8.95795	-0.237472	28	2
a_normal_1_13	1	1.60995	1.14909	26.5891	-4.69421	1.65284	8.95795	-0.237472	28	2
a_normal_1_13	1	1.61387	0.612617	26.0682	-5.18707	1.65284	8.95795	-0.237472	28	2
a_normal_1_13	1	1.6178	0.0338657	25.6202	-5.6291	1.65284	8.95795	-0.237472	28	2
a_normal_1_13	1	1.62173	-0.549406	25.1644	-6.04957	1.80096	9.06539	-0.503657	28	2
a_normal_1_13	1	1.62565	-1.19059	24.7278	-6.47337	1.80096	9.06539	-0.503657	28	2
a_normal_1_13	1	1.62958	-1.88386	24.3512	-6.8884	1.80096	9.06539	-0.503657	28	2
a_normal_1_13	1	1.63351	-2.63263	24.0227	-7.30698	1.80096	9.06539	-0.503657	28	2
a_normal_1_13	1	1.63743	-3.44909	23.752	-7.69324	1.92707	9.14136	-0.810258	28	2
a_normal_1_13	1	1.64136	-4.39543	23.5421	-8.10531	1.92707	9.14136	-0.810258	28	2
a_normal_1_13	1	1.64529	-5.42362	23.3364	-8.50325	1.92707	9.14136	-0.810258	28	2
a_normal_1_13	1	1.64921	-6.58922	23.1676	-8.92642	1.92707	9.14136	-0.810258	28	2
a_normal_1_13	1	1.65314	-7.83196	23.0369	-9.35873	1.92707	9.14136	-0.810258	28	2
a_normal_1_13	1	1.65707	-9.08253	22.9631	-9.75506	2.02635	9.13147	-1.12985	28	2
a_normal_1_13	1	1.66099	-10.281	22.9673	-10.1469	2.02635	9.13147	-1.12985	28	2
a_normal_1_13	1	1.66492	-11.4032	23.0011	-10.5435	2.02635	9.13147	-1.12985	28	2
a_normal_1_13	1	1.66885	-12.429	23.0333	-10.9416	2.02635	9.13147	-1.12985	28	2
a_normal_1_13	1	1.67277	-13.369	23.1264	-11.2667	2.10877	9.04543	-1.45773	28	2
a_normal_1_13	1	1.6767	-14.15	23.2268	-11.5253	2.10877	9.04543	-1.45773	28	2
a_normal_1_13	1	1.68063	-14.7798	23.3849	-11.7118	2.10877	9.04543	-1.45773	28	2
a_normal_1_13	1	1.68455	-15.1585	23.5978	-11.9099	2.10877	9.04543	-1.45773	28	2
a_normal_1_13	1	1.68848	-15.3223	23.8361	-12.1014	2.10854	9.09767	-1.75538	28	2
a_normal_1_13	1	1.69241	-15.3411	24.0955	-12.2419	2.10854	9.09767	-1.75538	28	2
a_normal_1_13	1	1.69634	-15.2667	24.3898	-12.3309	2.10854	9.09767	-1.75538	28	2
a_normal_1_13	1	1.70026	-15.1185	24.6698	-12.3679	2.10854	9.09767	-1.75538	28	2
a_normal_1_13	1	1.70419	-14.8971	24.823	-12.3555	2.10854	9.09767	-1.75538	28	2
a_normal_1_13	1	1.70812	-14.5704	24.8913	-12.2484	2.01099	9.09189	-2.00607	28	2
a_normal_1_13	1	1.71204	-14.1347	24.8998	-12.0482	2.01099	9.09189	-2.00607	28	2
a_normal_1_13	1	1.71597	-13.5862	24.9227	-11.7983	2.01099	9.09189	-2.00607	28	2
a_normal_1_13	1	1.7199	-12.9334	24.9951	-11.5099	2.01099	9.09189	-2.00607	28	2
a_normal_1_13	1	1.72382	-12.2351	25.1295	-11.2029	1.83308	9.00289	-2.19001	28	2
a_normal_1_13	1	1.72775	-11.5054	25.3228	-10.8572	1.83308	9.00289	-2.19001	28	2
a_normal_1_13	1	1.73168	-10.7785	25.593	-10.4838	1.83308	9.00289	-2.19001	28	2
a_normal_1_13	1	1.7356	-10.0752	25.9066	-10.1226	1.83308	9.00289	-2.19001	28	2
a_normal_1_13	1	1.73953	-9.45681	26.2704	-9.71351	1.83308	9.00289	-2.19001	28	2
a_normal_1_13	1	1.74346	-8.89835	26.6701	-9.24996	1.68249	8.89307	-2.36324	28	2
a_normal_1_13	1	1.74738	-8.41179	27.1038	-8.77034	1.68249	8.89307	-2.36324	28	2
a_normal_1_13	1	1.75131	-7.99062	27.5164	-8.24865	1.68249	8.89307	-2.36324	28	2
a_normal_1_13	1	1.75524	-7.63167	27.8762	-7.72857	1.68249	8.89307	-2.36324	28	2
a_normal_1_13	1	1.75916	-7.36166	28.1439	-7.1922	1.59266	8.74246	-2.51714	28	2
a_normal_1_13	1	1.76309	-7.15246	28.3897	-6.64028	1.59266	8.74246	-2.51714	28	2
a_normal_1_13	1	1.76702	-7.01603	28.6085	-6.0766	1.59266	8.74246	-2.51714	28	2
a_normal_1_13	1	1.77094	-6.94877	28.787	-5.46301	1.59266	8.74246	-2.51714	28	2
a_normal_1_13	1	1.77487	-6.93836	28.9924	-4.81385	1.59266	8.74246	-2.51714	28	2
a_normal_1_13	1	1.7788	-6.97908	29.2295	-4.14574	1.55185	8.57709	-2.7134	28	2
a_normal_1_13	1	1.78272	-7.05355	29.4848	-3.38219	1.55185	8.57709	-2.7134	28	2
a_normal_1_13	1	1.78665	-7.22264	29.7634	-2.52188	1.55185	8.57709	-2.7134	28	2
a_normal_1_13	1	1.79058	-7.36562	29.96	-1.52788	1.55185	8.57709	-2.7134	28	2
a_normal_1_13	1	1.7945	-7.49566	29.9563	-0.391827	1.53619	8.45467	-2.73334	28	2
a_normal_1_13	1	1.79843	-7.53896	29.6998	0.912114	1.53619	8.45467	-2.73334	28	2
a_normal_1_13	1	1.80236	-7.5117	29.1938	2.34299	1.53619	8.45467	-2.73334	28	2
a_normal_1_13	1	1.80628	-7.4679	28.4148	3.86187	1.53619	8.45467	-2.73334	28	2
a_normal_1_13	1	1.81021	-7.48876	27.3075	5.37216	1.53619	8.45467	-2.73334	28	2
a_normal_1_13	1	1.81414	-7.60387	25.8851	6.84153	1.42316	8.51198	-3.16472	28	2
a_normal_1_13	1	1.81806	-7.87709	24.148	8.23027	1.42316	8.51198	-3.16472	28	2
a_normal_1_13	1	1.82199	-8.2561	22.1473	9.59592	1.42316	8.51198	-3.16472	28	2
a_normal_1_13	1	1.82592	-8.67316	19.875	10.883	1.42316	8.51198	-3.16472	28	2
a_normal_1_13	1	1.82984	-9.07287	17.3295	12.1372	1.22149	8.6403	-3.25074	28	2
a_normal_1_13	1	1.83377	-9.22385	14.5151	13.3837	1.22149	8.6403	-3.25074	28	2
a_normal_1_13	1	1.8377	-9.48356	11.5374	14.5635	1.22149	8.6403	-3.25074	28	2
a_normal_1_13	1	1.84162	-9.73059	8.48452	15.6976	1.22149	8.6403	-3.25074	28	2
a_normal_1_13	1	1.84555	-9.98046	5.55378	16.7616	1.22149	8.6403	-3.25074	28	2
a_normal_1_13	1	1.84948	-10.2152	2.68861	17.717	0.986976	8.86104	-3.49611	28	2
a_normal_1_13	1	1.8534	-10.3551	0.0882339	18.5782	0.986976	8.86104	-3.49611	28	2
a_normal_1_13	1	1.85733	-10.4554	-2.28106	19.317	0.986976	8.86104	-3.49611	28	2
a_normal_1_13	1	1.86126	-10.4765	-4.42761	19.9573	0.986976	8.86104	-3.49611	28	2
a_normal_1_13	1	1.86518	-10.4488	-6.35332	20.5187	0.801511	9.03845	-3.67117	28	2
a_normal_1_13	1	1.86911	-10.3719	-8.1047	20.9812	0.801511	9.03845	-3.67117	28	2
a_normal_1_13	1	1.87304	-10.1231	-9.4372	21.4034	0.801511	9.03845	-3.67117	28	2
a_normal_1_13	1	1.87696	-9.77917	-10.7285	21.8079	0.801511	9.03845	-3.67117	28	2
a_normal_1_13	1	1.88089	-9.327	-11.7485	22.1748	0.801511	9.03845	-3.67117	28	2
a_normal_1_13	1	1.88482	-8.77487	-12.5846	22.4732	0.697776	9.22097	-3.81094	28	2
a_normal_1_13	1	1.88874	-8.09189	-13.2788	22.7094	0.697776	9.22097	-3.81094	28	2
a_normal_1_13	1	1.89267	-7.29931	-13.8795	22.8567	0.697776	9.22097	-3.81094	28	2
a_normal_1_13	1	1.8966	-6.45604	-14.4212	22.9491	0.697776	9.22097	-3.81094	28	2
a_normal_1_13	1	1.90052	-5.49911	-14.9692	22.9835	0.671592	9.43146	-3.82779	28	2
a_normal_1_13	1	1.90445	-4.51144	-15.6274	22.9	0.671592	9.43146	-3.82779	28	2
a_normal_1_13	1	1.90838	-3.48266	-16.4441	22.6777	0.671592	9.43146	-3.82779	28	2
a_normal_1_13	1	1.9123	-2.3939	-17.4085	22.3264	0.671592	9.43146	-3.82779	28	2
a_normal_1_13	1	1.91623	-1.3255	-18.5551	21.873	0.601697	9.4185	-3.81542	28	2
a_normal_1_13	1	1.92016	-0.285373	-19.7946	21.3525	0.601697	9.4185	-3.81542	28	2
a_normal_1_13	1	1.92408	0.712926	-21.1702	20.7114	0.601697	9.4185	-3.81542	28	2
a_normal_1_13	1	1.92801	1.62683	-22.6842	19.9796	0.601697	9.4185	-3.81542	28	2
a_normal_1_13	1	1.93194	2.41871	-24.3505	19.1971	0.601697	9.4185	-3.81542	28	2
a_normal_1_13	1	1.93586	3.10351	-26.0636	18.2355	0.575719	9.25322	-3.78461	28	2
a_normal_1_13	1	1.93979	3.61499	-27.8897	17.1035	0.575719	9.25322	-3.78461	28	2
a_normal_1_13	1	1.94372	3.98239	-29.8707	15.9284	0.575719	9.25322	-3.78461	28	2
a_normal_1_13	1	1.94764	4.18006	-31.9249	14.7034	0.575719	9.25322	-3.78461	28	2
a_normal_1_13	1	1.95157	4.20431	-33.989	13.4192	0.424723	9.16177	-3.61177	28	2
a_normal_1_13	1	1.9555	4.03385	-36.0745	12.1469	0.424723	9.16177	-3.61177	28	2
a_normal_1_13	1	1.95942	3.70206	-37.9868	10.7462	0.424723	9.16177	-3.61177	28	2
a_normal_1_13	1	1.96335	3.31796	-39.7046	9.22621	0.424723	9.16177	-3.61177	28	2
a_normal_1_13	1	1.96728	2.86624	-41.2404	7.64639	0.424723	9.16177	-3.61177	28	2
a_normal_1_13	1	1.9712	2.42465	-42.5375	6.02456	0.112288	9.63732	-3.13209	28	2
a_normal_1_13	1	1.97513	2.00759	-43.6165	4.41933	0.112288	9.63732	-3.13209	28	2
a_normal_1_13	1	1.97906	1.64363	-44.5088	2.77926	0.112288	9.63732	-3.13209	28	2
a_normal_1_13	1	1.98298	1.37184	-45.2326	1.12984	0.112288	9.63732	-3.13209	28	2
a_normal_1_13	1	1.98691	1.19668	-45.8854	-0.507564	-0.226741	10.7159	-2.4917	28	2
a_normal_1_13	1	1.99084	1.08662	-46.417	-2.1068	-0.226741	10.7159	-2.4917	28	2
a_normal_1_13	1	1.99476	1.00875	-46.8095	-3.55656	-0.226741	10.7159	-2.4917	28	2
a_normal_1_13	1	1.99869	0.943591	-47.1115	-4.78969	-0.226741	10.7159	-2.4917	28	2
a_normal_1_13	1	2.00262	0.985798	-47.2587	-5.90016	-0.226741	10.7159	-2.4917	28	2
a_normal_1_13	1	2.00654	1.18967	-47.3363	-6.91478	-0.33223	11.4098	-1.96287	28	2
a_normal_1_13	1	2.01047	1.60988	-47.3654	-7.9186	-0.33223	11.4098	-1.96287	28	2
a_normal_1_13	1	2.0144	2.27754	-47.3365	-8.805	-0.33223	11.4098	-1.96287	28	2
a_normal_1_13	1	2.01832	3.2104	-47.2316	-9.60645	-0.33223	11.4098	-1.96287	28	2
a_normal_1_13	1	2.02225	4.43415	-47.0872	-10.348	-0.252166	11.3246	-1.61736	28	2
a_normal_1_13	1	2.02618	5.9019	-46.923	-11.0534	-0.252166	11.3246	-1.61736	28	2
a_normal_1_13	1	2.0301	7.57197	-46.7163	-11.7065	-0.252166	11.3246	-1.61736	28	2
a_normal_1_13	1	2.03403	9.44341	-46.5166	-12.3068	-0.252166	11.3246	-1.61736	28	2
a_normal_1_13	1	2.03796	11.4439	-46.3416	-12.9167	-0.252166	11.3246	-1.61736	28	2
a_normal_1_13	1	2.04188	13.5046	-46.2316	-13.5205	-0.171983	11.1495	-1.47608	28	2
a_normal_1_13	1	2.04581	15.6196	-46.2015	-14.0771	-0.171983	11.1495	-1.47608	28	2
a_normal_1_13	1	2.04974	17.7178	-46.28	-14.5201	-0.171983	11.1495	-1.47608	28	2
a_normal_1_13	1	2.05366	19.6749	-46.4827	-14.897	-0.171983	11.1495	-1.47608	28	2
a_normal_1_13	1	2.05759	21.3818	-46.8184	-15.2911	-0.157575	11.0267	-1.32706	28	2
a_normal_1_13	1	2.06152	22.788	-47.3909	-15.672	-0.157575	11.0267	-1.32706	28	2
a_normal_1_13	1	2.06545	23.8964	-48.1825	-15.9806	-0.157575	11.0267	-1.32706	28	2
a_normal_1_13	1	2.06937	24.7571	-49.1528	-16.2177	-0.157575	11.0267	-1.32706	28	2
a_normal_1_13	1	2.0733	25.3735	-50.2932	-16.3777	-0.157575	11.0267	-1.32706	28	2
a_normal_1_13	1	2.07723	25.8317	-51.5506	-16.4942	-0.262298	11.1131	-1.24745	28	2
a_normal_1_13	1	2.08115	26.1604	-52.9164	-16.5782	-0.262298	11.1131	-1.24745	28	2
a_normal_1_13	1	2.08508	26.3243	-54.293	-16.5807	-0.262298	11.1131	-1.24745	28	2
a_normal_1_13	1	2.08901	26.355	-55.6084	-16.4431	-0.262298	11.1131	-1.24745	28	2
a_normal_1_13	1	2.09293	26.2563	-56.8001	-16.1902	-0.472142	11.0535	-1.14109	28	2
a_normal_1_13	1	2.09686	26.0522	-57.8175	-15.8008	-0.472142	11.0535	-1.14109	28	2
a_normal_1_13	1	2.10079	25.7538	-58.6543	-15.3112	-0.472142	11.0535	-1.14109	28	2
a_normal_1_13	1	2.10471	25.339	-59.2686	-14.7145	-0.472142	11.0535	-1.14109	28	2
a_normal_1_13	1	2.10864	24.7926	-59.6327	-13.9891	-0.472142	11.0535	-1.14109	28	2
a_normal_1_13	1	2.11257	24.0942	-59.7765	-13.2158	-0.71508	10.7546	-1.12163	28	2
a_normal_1_13	1	2.11649	23.2721	-59.6871	-12.3463	-0.71508	10.7546	-1.12163	28	2
a_normal_1_13	1	2.12042	22.368	-59.3668	-11.4179	-0.71508	10.7546	-1.12163	28	2
a_normal_1_13	1	2.12435	21.4157	-58.8418	-10.4634	-0.71508	10.7546	-1.12163	28	2
a_normal_1_13	1	2.12827	20.4235	-58.0953	-9.52858	-0.82856	10.3936	-1.04067	28	2
a_normal_1_13	1	2.1322	19.3607	-57.1173	-8.59474	-0.82856	10.3936	-1.04067	28	2
a_normal_1_13	1	2.13613	18.2634	-55.9428	-7.69754	-0.82856	10.3936	-1.04067	28	2
a_normal_1_13	1	2.14005	17.1898	-54.5993	-6.85899	-0.82856	10.3936	-1.04067	28	2
a_normal_1_13	1	2.14398	16.1359	-53.1219	-6.10002	-0.856158	10.0087	-0.9145	28	2
a_normal_1_13	1	2.14791	15.1423	-51.5915	-5.35727	-0.856158	10.0087	-0.9145	28	2
a_normal_1_13	1	2.15183	14.1823	-50.0108	-4.65966	-0.856158	10.0087	-0.9145	28	2
a_normal_1_13	1	2.15576	13.2512	-48.4386	-4.01096	-0.856158	10.0087	-0.9145	28	2
a_normal_1_13	1	2.15969	12.3358	-46.9253	-3.42368	-0.856158	10.0087	-0.9145	28	2
a_normal_1_13	1	2.16361	11.4085	-45.5215	-2.91566	-0.744429	9.70816	-0.831524	28	2
a_normal_1_13	1	2.16754	10.4698	-44.2071	-2.48007	-0.744429	9.70816	-0.831524	28	2
a_normal_1_13	1	2.17147	9.4995	-43.0133	-2.07467	-0.744429	9.70816	-0.831524	28	2
a_normal_1_13	1	2.17539	8.51403	-41.9254	-1.71882	-0.744429	9.70816	-0.831524	28	2
a_normal_1_13	1	2.17932	7.52003	-40.9501	-1.40413	-0.617851	9.39266	-0.840905	28	2
a_normal_1_13	1	2.18325	6.51499	-40.0224	-1.08099	-0.617851	9.39266	-0.840905	28	2
a_normal_1_13	1	2.18717	5.47265	-39.1875	-0.761674	-0.617851	9.39266	-0.840905	28	2
a_normal_1_13	1	2.1911	4.40077	-38.3934	-0.425179	-0.617851	9.39266	-0.840905	28	2
a_normal_1_13	1	2.19503	3.30079	-37.7274	-0.0872731	-0.617851	9.39266	-0.840905	28	2
a_normal_1_13	1	2.19895	2.14133	-37.21	0.192484	-0.505535	9.14875	-0.879508	28	2
a_normal_1_13	1	2.20288	0.975898	-36.8399	0.458595	-0.505535	9.14875	-0.879508	28	2
a_normal_1_13	1	2.20681	-0.198186	-36.4611	0.798084	-0.505535	9.14875	-0.879508	28	2
a_normal_1_13	1	2.21073	-1.36562	-36.0917	1.18946	-0.505535	9.14875	-0.879508	28	2
a_normal_1_13	1	2.21466	-2.52673	-35.7285	1.60346	-0.437854	9.11161	-0.995263	28	2
a_normal_1_13	1	2.21859	-3.6967	-35.3354	2.02702	-0.437854	9.11161	-0.995263	28	2
a_normal_1_13	1	2.22251	-4.88999	-34.9257	2.50733	-0.437854	9.11161	-0.995263	28	2
a_normal_1_13	1	2.22644	-6.06973	-34.5063	3.02375	-0.437854	9.11161	-0.995263	28	2
a_normal_1_13	1	2.23037	-7.23955	-34.1192	3.5775	-0.437854	9.11161	-0.995263	28	2
a_normal_1_13	1	2.23429	-8.43862	-33.742	4.14892	-0.423509	9.05773	-1.23336	28	2
a_normal_1_13	1	2.23822	-9.64471	-33.3386	4.74305	-0.423509	9.05773	-1.23336	28	2
a_normal_1_13	1	2.24215	-10.8992	-32.9341	5.37073	-0.423509	9.05773	-1.23336	28	2
a_normal_1_13	1	2.24607	-12.1609	-32.5879	6.03328	-0.423509	9.05773	-1.23336	28	2
a_normal_1_13	1	2.25	-13.4326	-32.2587	6.69926	-0.442713	9.02463	-1.55904	28	2
a_normal_1_13	1	2.25393	-14.7196	-31.9365	7.40124	-0.442713	9.02463	-1.55904	28	2
a_normal_1_13	1	2.25785	-15.9796	-31.642	8.12254	-0.442713	9.02463	-1.55904	28	2
a_normal_1_13	1	2.26178	-17.2019	-31.4423	8.87715	-0.442713	9.02463	-1.55904	28	2
a_normal_1_13	1	2.26571	-18.3497	-31.2702	9.60092	-0.442713	9.02463	-1.55904	28	2
a_normal_1_13	1	2.26963	-19.4505	-31.1362	10.3043	-0.457116	8.93534	-1.8789	28	2
a_normal_1_13	1	2.27356	-20.4529	-30.9939	10.9227	-0.457116	8.93534	-1.8789	28	2
a_normal_1_13	1	2.27749	-21.3587	-30.8704	11.4663	-0.457116	8.93534	-1.8789	28	2
a_normal_1_13	1	2.28141	-22.0923	-30.741	11.9923	-0.457116	8.93534	-1.8789	28	2
a_normal_1_13	1	2.28534	-22.6265	-30.5733	12.448	-0.44129	8.86817	-2.07339	28	2
a_normal_1_13	1	2.28927	-22.938	-30.3841	12.807	-0.44129	8.86817	-2.07339	28	2
a_normal_1_13	1	2.29319	-22.9724	-30.1623	13.0264	-0.44129	8.86817	-2.07339	28	2
a_normal_1_13	1	2.29712	-22.6627	-29.8293	13.1994	-0.44129	8.86817	-2.07339	28	2
a_normal_1_13	1	2.30105	-22.121	-29.3577	13.2866	-0.44129	8.86817	-2.07339	28	2
a_normal_1_13	1	2.30497	-21.4151	-28.7782	13.304	-0.479012	8.71801	-2.18431	28	2
a_normal_1_13	1	2.3089	-20.6246	-28.1971	13.2282	-0.479012	8.71801	-2.18431	28	2
a_normal_1_13	1	2.31283	-19.7863	-27.6086	13.052	-0.479012	8.71801	-2.18431	28	2
a_normal_1_13	1	2.31675	-18.9591	-27.1382	12.7801	-0.479012	8.71801	-2.18431	28	2
a_normal_1_13	1	2.32068	-18.1723	-26.789	12.4143	-0.640617	8.54018	-2.37594	28	2
a_normal_1_13	1	2.32461	-17.4268	-26.5759	11.983	-0.640617	8.54018	-2.37594	28	2
a_normal_1_13	1	2.32853	-16.7058	-26.4566	11.4923	-0.640617	8.54018	-2.37594	28	2
a_normal_1_13	1	2.33246	-15.9962	-26.4651	10.9423	-0.640617	8.54018	-2.37594	28	2
a_normal_1_13	1	2.33639	-15.3539	-26.6191	10.3774	-0.829423	8.65951	-2.57031	28	2
a_normal_1_13	1	2.34031	-14.7638	-26.8937	9.77754	-0.829423	8.65951	-2.57031	28	2
a_normal_1_13	1	2.34424	-14.2471	-27.3275	9.12655	-0.829423	8.65951	-2.57031	28	2
a_normal_1_13	1	2.34817	-13.8211	-27.8325	8.42099	-0.829423	8.65951	-2.57031	28	2
a_normal_1_13	1	2.35209	-13.4249	-28.4051	7.68434	-0.829423	8.65951	-2.57031	28	2
a_normal_1_13	1	2.35602	-13.0956	-28.9825	6.94192	-1.02911	8.85887	-2.67351	28	2
a_normal_1_13	1	2.35995	-12.8002	-29.5824	6.10769	-1.02911	8.85887	-2.67351	28	2
a_normal_1_13	1	2.36387	-12.549	-30.1679	5.1028	-1.02911	8.85887	-2.67351	28	2
a_normal_1_13	1	2.3678	-12.3666	-30.6593	3.92063	-1.02911	8.85887	-2.67351	28	2
a_normal_1_13	1	2.37173	-12.217	-30.969	2.57284	-1.23142	9.11203	-2.89247	28	2
a_normal_1_13	1	2.37565	-12.1282	-30.942	1.07939	-1.23142	9.11203	-2.89247	28	2
a_normal_1_13	1	2.37958	-12.151	-30.6127	-0.564512	-1.23142	9.11203	-2.89247	28	2
a_normal_1_13	1	2.38351	-12.3215	-29.9719	-2.30981	-1.23142	9.11203	-2.89247	28	2
a_normal_1_13	1	2.38743	-12.6266	-29.0676	-4.13075	-1.23142	9.11203	-2.89247	28	2
a_normal_1_13	1	2.39136	-13.1044	-27.8919	-6.01474	-1.39556	9.26987	-3.0169	28	2
a_normal_1_13	1	2.39529	-13.6869	-26.4996	-7.93484	-1.39556	9.26987	-3.0169	28	2
a_normal_1_13	1	2.39921	-14.3304	-24.8715	-9.87737	-1.39556	9.26987	-3.0169	28	2
a_normal_1_13	1	2.40314	-14.9781	-22.9388	-11.8175	-1.39556	9.26987	-3.0169	28	2
a_normal_1_13	1	2.40707	-15.5794	-20.6866	-13.7999	-1.37222	9.46806	-3.07136	28	2
a_normal_1_13	1	2.41099	-16.1067	-18.1006	-15.8047	-1.37222	9.46806	-3.07136	28	2
a_normal_1_13	1	2.41492	-16.5308	-15.1643	-17.8189	-1.37222	9.46806	-3.07136	28	2
a_normal_1_13	1	2.41885	-16.8956	-11.9604	-19.7467	-1.37222	9.46806	-3.07136	28	2
a_normal_1_13	1	2.42277	-17.2664	-8.55549	-21.5091	-1.37222	9.46806	-3.07136	28	2
a_normal_1_13	1	2.4267	-17.6548	-5.12019	-23.0634	-1.09653	9.95504	-2.70701	28	2
a_normal_1_13	1	2.43063	-18.1494	-1.7006	-24.3632	-1.09653	9.95504	-2.70701	28	2
a_normal_1_13	1	2.43455	-18.7121	1.60276	-25.3704	-1.09653	9.95504	-2.70701	28	2
a_normal_1_13	1	2.43848	-19.3486	4.73309	-26.0903	-1.09653	9.95504	-2.70701	28	2
a_normal_1_13	1	2.44241	-20.0433	7.63331	-26.5606	-0.89888	10.4448	-2.08767	28	2
a_normal_1_13	1	2.44634	-20.865	10.2789	-26.8414	-0.89888	10.4448	-2.08767	28	2
a_normal_1_13	1	2.45026	-21.5721	12.5751	-26.9178	-0.89888	10.4448	-2.08767	28	2
a_normal_1_13	1	2.45419	-22.1227	14.6343	-26.8596	-0.89888	10.4448	-2.08767	28	2
a_normal_1_13	1	2.45812	-22.6255	16.3757	-26.6583	-0.89888	10.4448	-2.08767	28	2
a_normal_1_35	1	2.46204	-22.9193	17.9279	-26.2465	-0.529658	10.7768	-1.37977	28	2
a_normal_1_35	1	2.46597	-23.0349	19.2169	-25.6433	-0.529658	10.7768	-1.37977	28	2
a_normal_1_35	1	2.4699	-22.9425	20.2613	-24.7987	-0.529658	10.7768	-1.37977	28	2
a_normal_1_35	1	2.47382	-22.4645	21.1089	-23.769	-0.529658	10.7768	-1.37977	28	2
a_normal_1_35	1	2.47775	-21.7032	21.6681	-22.5722	-0.0405931	10.8722	-0.676112	28	2
a_normal_1_35	1	2.48168	-20.6337	22.0451	-21.2165	-0.0405931	10.8722	-0.676112	28	2
a_normal_1_35	1	2.4856	-19.3365	22.3948	-19.7631	-0.0405931	10.8722	-0.676112	28	2
a_normal_1_35	1	2.48953	-17.7096	22.5935	-18.2586	-0.0405931	10.8722	-0.676112	28	2
a_normal_1_35	1	2.49346	-15.8404	22.7944	-16.7976	-0.0405931	10.8722	-0.676112	28	2
a_normal_1_35	1	2.49738	-13.8243	23.0034	-15.3723	0.346318	10.7407	-0.315556	28	2
a_normal_1_35	1	2.50131	-11.7607	23.2945	-14.0492	0.346318	10.7407	-0.315556	28	2
a_normal_1_35	1	2.50524	-9.66365	23.747	-12.8502	0.346318	10.7407	-0.315556	28	2
a_normal_1_35	1	2.50916	-7.59452	24.3918	-11.7573	0.346318	10.7407	-0.315556	28	2
a_normal_1_35	1	2.51309	-5.6442	25.2553	-10.7594	0.412993	10.787	-0.223955	28	2
a_normal_1_35	1	2.51702	-3.86049	26.3208	-9.87567	0.412993	10.787	-0.223955	28	2
a_normal_1_35	1	2.52094	-2.30372	27.5606	-9.10951	0.412993	10.787	-0.223955	28	2
a_normal_1_35	1	2.52487	-0.965792	29.0108	-8.44027	0.412993	10.787	-0.223955	28	2
a_normal_1_35	1	2.5288	0.107407	30.6672	-7.82747	0.412993	10.787	-0.223955	28	2
a_normal_1_35	1	2.53272	0.952592	32.5316	-7.25053	0.187253	11.044	-0.138323	28	2
a_normal_1_35	1	2.53665	1.58387	34.5938	-6.66007	0.187253	11.044	-0.138323	28	2
a_normal_1_35	1	2.54058	2.05334	36.8473	-6.0448	0.187253	11.044	-0.138323	28	2
a_normal_1_35	1	2.5445	2.29449	39.2736	-5.46846	0.187253	11.044	-0.138323	28	2
a_normal_1_35	1	2.54843	2.26781	41.7602	-4.90237	-0.165804	11.3272	-0.0448132	28	2
a_normal_1_35	1	2.55236	2.08469	44.2536	-4.30436	-0.165804	11.3272	-0.0448132	28	2
a_normal_1_35	1	2.55628	1.82413	46.6283	-3.67598	-0.165804	11.3272	-0.0448132	28	2
a_normal_1_35	1	2.56021	1.53761	48.7383	-2.98298	-0.165804	11.3272	-0.0448132	28	2
a_normal_1_35	1	2.56414	1.32161	50.656	-2.12727	-0.390263	11.3022	0.0982528	28	2
a_normal_1_35	1	2.56806	1.25309	52.2748	-1.23291	-0.390263	11.3022	0.0982528	28	2
a_normal_1_35	1	2.57199	1.29509	53.5347	-0.325624	-0.390263	11.3022	0.0982528	28	2
a_normal_1_35	1	2.57592	1.47496	54.3641	0.611863	-0.390263	11.3022	0.0982528	28	2
a_normal_1_35	1	2.57984	1.80385	54.8254	1.53931	-0.390263	11.3022	0.0982528	28	2
a_normal_1_35	1	2.58377	2.31914	54.9724	2.4811	-0.474474	10.9036	0.231378	28	2
a_normal_1_35	1	2.5877	2.99984	54.8384	3.40075	-0.474474	10.9036	0.231378	28	2
a_normal_1_35	1	2.59162	3.82898	54.5501	4.29638	-0.474474	10.9036	0.231378	28	2
a_normal_1_35	1	2.59555	4.81418	54.1598	5.13046	-0.474474	10.9036	0.231378	28	2
a_normal_1_35	1	2.59948	5.89423	53.6903	5.95362	-0.473331	10.2463	0.265611	28	2
a_normal_1_35	1	2.6034	7.06451	53.1097	6.74554	-0.473331	10.2463	0.265611	28	2
a_normal_1_35	1	2.60733	8.31763	52.4591	7.51968	-0.473331	10.2463	0.265611	28	2
a_normal_1_35	1	2.61126	9.61381	51.76	8.29777	-0.473331	10.2463	0.265611	28	2
a_normal_1_35	1	2.61518	10.9331	50.9906	8.9962	-0.473331	10.2463	0.265611	28	2
a_normal_1_35	1	2.61911	12.2833	50.1636	9.62187	-0.495151	9.46992	0.261869	28	2
a_normal_1_35	1	2.62304	13.66	49.3501	10.2527	-0.495151	9.46992	0.261869	28	2
a_normal_1_35	1	2.62696	15.0707	48.5286	10.8647	-0.495151	9.46992	0.261869	28	2
a_normal_1_35	1	2.63089	16.5496	47.8038	11.4588	-0.495151	9.46992	0.261869	28	2
a_normal_1_35	1	2.63482	17.995	47.1501	12.0388	-0.533716	8.69385	0.309242	28	2
a_normal_1_35	1	2.63874	19.3938	46.6027	12.6678	-0.533716	8.69385	0.309242	28	2
a_normal_1_35	1	2.64267	20.7392	46.1772	13.3377	-0.533716	8.69385	0.309242	28	2
a_normal_1_35	1	2.6466	22.0309	45.8708	13.9868	-0.533716	8.69385	0.309242	28	2
a_normal_1_35	1	2.65052	23.197	45.5942	14.628	-0.533716	8.69385	0.309242	28	2
a_normal_1_35	1	2.65445	24.208	45.3906	15.1933	-0.503091	8.13715	0.27138	28	2
a_normal_1_35	1	2.65838	25.0566	45.2447	15.7072	-0.503091	8.13715	0.27138	28	2
a_normal_1_35	1	2.6623	25.706	45.1177	16.1633	-0.503091	8.13715	0.27138	28	2
a_normal_1_35	1	2.66623	26.1718	45.0535	16.5882	-0.503091	8.13715	0.27138	28	2
a_normal_1_35	1	2.67016	26.4899	44.9984	16.9805	-0.301033	7.9519	0.151143	28	2
a_normal_1_35	1	2.67408	26.6406	44.9311	17.2762	-0.301033	7.9519	0.151143	28	2
a_normal_1_35	1	2.67801	26.6738	44.8581	17.4504	-0.301033	7.9519	0.151143	28	2
a_normal_1_35	1	2.68194	26.6071	44.8096	17.5029	-0.301033	7.9519	0.151143	28	2
a_normal_1_35	1	2.68586	26.4276	44.7783	17.4367	-0.301033	7.9519	0.151143	28	2
a_normal_1_35	1	2.68979	26.1496	44.7158	17.2159	0.0293275	8.09014	0.0438428	28	2
a_normal_1_35	1	2.69372	25.7661	44.6444	16.8749	0.0293275	8.09014	0.0438428	28	2
a_normal_1_35	1	2.69764	25.2555	44.5348	16.4047	0.0293275	8.09014	0.0438428	28	2
a_normal_1_35	1	2.70157	24.6238	44.3978	15.8144	0.0293275	8.09014	0.0438428	28	2
a_normal_1_35	1	2.7055	23.8443	44.1782	15.1309	0.421093	8.39518	-0.171287	28	2
a_normal_1_35	1	2.70942	22.9421	43.9008	14.3736	0.421093	8.39518	-0.171287	28	2
a_normal_1_35	1	2.71335	21.944	43.5268	13.552	0.421093	8.39518	-0.171287	28	2
a_normal_1_35	1	2.71728	20.8724	43.0817	12.6693	0.421093	8.39518	-0.171287	28	2
a_normal_1_35	1	2.7212	19.7401	42.5333	11.7462	0.421093	8.39518	-0.171287	28	2
a_normal_1_35	1	2.72513	18.5706	41.9164	10.8086	0.844171	8.63024	-0.494553	28	2
a_normal_1_35	1	2.72906	17.3838	41.1657	9.84836	0.844171	8.63024	-0.494553	28	2
a_normal_1_35	1	2.73298	16.1835	40.3058	8.85747	0.844171	8.63024	-0.494553	28	2
a_normal_1_35	1	2.73691	15.0029	39.345	7.90003	0.844171	8.63024	-0.494553	28	2
a_normal_1_35	1	2.74084	13.8711	38.3149	6.96848	1.24674	8.63729	-0.821954	28	2
a_normal_1_35	1	2.74476	12.8272	37.207	6.09427	1.24674	8.63729	-0.821954	28	2
a_normal_1_35	1	2.74869	11.8461	36.0371	5.21507	1.24674	8.63729	-0.821954	28	2
a_normal_1_35	1	2.75262	10.9337	34.8022	4.37876	1.24674	8.63729	-0.821954	28	2
a_normal_1_35	1	2.75654	10.0956	33.5709	3.56239	1.24674	8.63729	-0.821954	28	2
a_normal_1_35	1	2.76047	9.30134	32.3014	2.7948	1.58417	8.48141	-1.07374	28	2
a_normal_1_35	1	2.7644	8.56073	31.0254	2.04976	1.58417	8.48141	-1.07374	28	2
a_normal_1_35	1	2.76832	7.85027	29.7402	1.29638	1.58417	8.48141	-1.07374	28	2
a_normal_1_35	1	2.77225	7.15068	28.4492	0.579746	1.58417	8.48141	-1.07374	28	2
a_normal_1_35	1	2.77618	6.51796	27.2062	-0.128712	1.89583	8.34559	-1.25116	28	2
a_normal_1_35	1	2.7801	5.88933	25.9763	-0.817495	1.89583	8.34559	-1.25116	28	2
a_normal_1_35	1	2.78403	5.26155	24.7825	-1.52031	1.89583	8.34559	-1.25116	28	2
a_normal_1_35	1	2.78796	4.59595	23.5994	-2.21269	1.89583	8.34559	-1.25116	28	2
a_normal_1_35	1	2.79188	3.93006	22.4829	-2.86831	2.12458	8.35767	-1.46034	28	2
a_normal_1_35	1	2.79581	3.20731	21.5072	-3.5247	2.12458	8.35767	-1.46034	28	2
a_normal_1_35	1	2.79974	2.4216	20.6356	-4.14608	2.12458	8.35767	-1.46034	28	2
a_normal_1_35	1	2.80366	1.58188	19.8483	-4.74308	2.12458	8.35767	-1.46034	28	2
a_normal_1_35	1	2.80759	0.669989	19.1411	-5.33778	2.12458	8.35767	-1.46034	28	2
a_normal_1_35	1	2.81152	-0.376029	18.4713	-5.91836	2.22432	8.44999	-1.69286	28	2
a_normal_1_35	1	2.81545	-1.48118	17.858	-6.48849	2.22432	8.44999	-1.69286	28	2
a_normal_1_35	1	2.81937	-2.65153	17.2448	-7.03971	2.22432	8.44999	-1.69286	28	2
a_normal_1_35	1	2.8233	-3.87794	16.6646	-7.59382	2.22432	8.44999	-1.69286	28	2
a_normal_1_35	1	2.82723	-5.15169	16.1365	-8.15663	2.21145	8.62126	-1.9528	28	2
a_normal_1_35	1	2.83115	-6.43773	15.643	-8.7456	2.21145	8.62126	-1.9528	28	2
a_normal_1_35	1	2.83508	-7.75337	15.2005	-9.34153	2.21145	8.62126	-1.9528	28	2
a_normal_1_35	1	2.83901	-9.04351	14.8242	-10.0007	2.21145	8.62126	-1.9528	28	2
a_normal_1_35	1	2.84293	-10.3273	14.487	-10.6992	2.21145	8.62126	-1.9528	28	2
a_normal_1_35	1	2.84686	-11.5514	14.2259	-11.4559	2.12504	8.765	-2.23378	28	2
a_normal_1_35	1	2.85079	-12.7248	14.0311	-12.2233	2.12504	8.765	-2.23378	28	2
a_normal_1_35	1	2.85471	-13.8618	13.8904	-13.0039	2.12504	8.765	-2.23378	28	2
a_normal_1_35	1	2.85864	-14.9403	13.837	-13.7643	2.12504	8.765	-2.23378	28	2
a_normal_1_35	1	2.86257	-15.8858	13.9083	-14.4578	1.98415	8.77615	-2.4996	28	2
a_normal_1_35	1	2.86649	-16.6185	14.0893	-15.0878	1.98415	8.77615	-2.4996	28	2
a_normal_1_35	1	2.87042	-17.1159	14.3835	-15.6244	1.98415	8.77615	-2.4996	28	2
a_normal_1_35	1	2.87435	-17.3598	14.833	-16.0754	1.98415	8.77615	-2.4996	28	2
a_normal_1_35	1	2.87827	-17.3864	15.4065	-16.4329	1.98415	8.77615	-2.4996	28	2
a_normal_1_35	1	2.8822	-17.2242	16.0206	-16.6985	1.85295	8.75939	-2.66514	28	2
a_normal_1_35	1	2.88613	-16.9328	16.5093	-16.9006	1.85295	8.75939	-2.66514	28	2
a_normal_1_35	1	2.89005	-16.492	16.8493	-17.0243	1.85295	8.75939	-2.66514	28	2
a_normal_1_35	1	2.89398	-15.9893	17.0386	-17.0497	1.85295	8.75939	-2.66514	28	2
a_normal_1_35	1	2.89791	-15.4456	17.0817	-16.9637	1.84288	8.77858	-2.7684	28	2
a_normal_1_35	1	2.90183	-14.8748	17.0364	-16.739	1.84288	8.77858	-2.7684	28	2
a_normal_1_35	1	2.90576	-14.3408	16.9725	-16.3882	1.84288	8.77858	-2.7684	28	2
a_normal_1_35	1	2.90969	-13.8894	16.9295	-15.8998	1.84288	8.77858	-2.7684	28	2
a_normal_1_35	1	2.91361	-13.4898	16.9988	-15.3161	1.84288	8.77858	-2.7684	28	2
a_normal_1_35	1	2.91754	-13.1723	17.1779	-14.6477	1.89159	8.85151	-2.90206	28	2
a_normal_1_35	1	2.92147	-12.897	17.4941	-13.887	1.89159	8.85151	-2.90206	28	2
a_normal_1_35	1	2.92539	-12.6679	17.9616	-13.0651	1.89159	8.85151	-2.90206	28	2
a_normal_1_35	1	2.92932	-12.4797	18.5879	-12.1463	1.89159	8.85151	-2.90206	28	2
a_normal_1_35	1	2.93325	-12.3067	19.3415	-11.1741	1.90298	9.00852	-3.09988	28	2
a_normal_1_35	1	2.93717	-12.166	20.2369	-10.1808	1.90298	9.00852	-3.09988	28	2
a_normal_1_35	1	2.9411	-12.05	21.2108	-9.14964	1.90298	9.00852	-3.09988	28	2
a_normal_1_35	1	2.94503	-11.9426	22.2711	-8.11521	1.90298	9.00852	-3.09988	28	2
a_normal_1_35	1	2.94895	-11.8583	23.4851	-7.0181	1.90298	9.00852	-3.09988	28	2
a_normal_1_35	1	2.95288	-11.7662	24.7561	-5.93579	1.76524	9.01112	-3.27406	28	2
a_normal_1_35	1	2.95681	-11.6548	25.9352	-4.89139	1.76524	9.01112	-3.27406	28	2
a_normal_1_35	1	2.96073	-11.522	27.0092	-3.81455	1.76524	9.01112	-3.27406	28	2
a_normal_1_35	1	2.96466	-11.3987	28.0279	-2.71882	1.76524	9.01112	-3.27406	28	2
a_normal_1_35	1	2.96859	-11.2457	28.9402	-1.53064	1.51762	8.93168	-3.42891	28	2
a_normal_1_35	1	2.97251	-11.0525	29.8051	-0.197968	1.51762	8.93168	-3.42891	28	2
a_normal_1_35	1	2.97644	-10.7942	30.5385	1.23047	1.51762	8.93168	-3.42891	28	2
a_normal_1_35	1	2.98037	-10.4652	31.126	2.79765	1.51762	8.93168	-3.42891	28	2
a_normal_1_35	1	2.98429	-10.1523	31.5508	4.48489	1.51762	8.93168	-3.42891	28	2
a_normal_1_35	1	2.98822	-9.86354	31.7673	6.2089	1.29575	8.90343	-3.64161	28	2
a_normal_1_35	1	2.99215	-9.66331	31.741	7.9858	1.29575	8.90343	-3.64161	28	2
a_normal_1_35	1	2.99607	-9.56513	31.3945	9.78916	1.29575	8.90343	-3.64161	28	2
a_normal_1_35	1	3	-9.57299	30.6718	11.6445	1.29575	8.90343	-3.64161	28	2
a_normal_1_35	1	3.00393	-9.6817	29.5825	13.5075	1.05913	9.00283	-3.89184	28	2
a_normal_1_35	1	3.00785	-9.88039	28.0372	15.372	1.05913	9.00283	-3.89184	28	2
a_normal_1_35	1	3.01178	-10.1438	26.1267	17.217	1.05913	9.00283	-3.89184	28	2
a_normal_1_35	1	3.01571	-10.4718	23.8657	19.0464	1.05913	9.00283	-3.89184	28	2
a_normal_1_35	1	3.01963	-10.8582	21.4143	20.7658	0.665797	9.45749	-3.81633	28	2
a_normal_1_35	1	3.02356	-11.327	18.7193	22.3536	0.665797	9.45749	-3.81633	28	2
a_normal_1_35	1	3.02749	-11.8712	15.8818	23.7389	0.665797	9.45749	-3.81633	28	2
a_normal_1_35	1	3.03141	-12.4692	13.007	24.9703	0.665797	9.45749	-3.81633	28	2
a_normal_1_35	1	3.03534	-13.0291	10.1386	26.0464	0.665797	9.45749	-3.81633	28	2
a_normal_1_35	1	3.03927	-13.5945	7.28494	26.9538	0.0697379	10.6323	-3.44613	28	2
a_normal_1_35	1	3.04319	-13.9983	4.63009	27.7545	0.0697379	10.6323	-3.44613	28	2
a_normal_1_35	1	3.04712	-14.2037	2.08389	28.403	0.0697379	10.6323	-3.44613	28	2
a_normal_1_35	1	3.05105	-14.3367	-0.198176	28.865	0.0697379	10.6323	-3.44613	28	2
a_normal_1_35	1	3.05497	-14.3261	-2.07415	29.1467	-0.117307	11.5892	-2.82346	28	2
a_normal_1_35	1	3.0589	-14.0988	-3.75144	29.3283	-0.117307	11.5892	-2.82346	28	2
a_normal_1_35	1	3.06283	-13.7753	-5.0581	29.3641	-0.117307	11.5892	-2.82346	28	2
a_normal_1_35	1	3.06675	-13.4349	-6.15513	29.2403	-0.117307	11.5892	-2.82346	28	2
a_normal_1_35	1	3.07068	-12.9116	-6.97236	28.9886	-0.117307	11.5892	-2.82346	28	2
a_normal_1_35	1	3.07461	-12.3454	-7.50561	28.6598	-0.0113041	11.7432	-2.24624	28	2
a_normal_1_35	1	3.07853	-11.6251	-7.92351	28.231	-0.0113041	11.7432	-2.24624	28	2
a_normal_1_35	1	3.08246	-10.7614	-8.26745	27.6892	-0.0113041	11.7432	-2.24624	28	2
a_normal_1_35	1	3.08639	-9.81779	-8.56485	27.0755	-0.0113041	11.7432	-2.24624	28	2
a_normal_1_35	1	3.09031	-8.78322	-8.94895	26.3696	0.16846	11.4616	-1.8192	28	2
a_normal_1_35	1	3.09424	-7.74253	-9.48404	25.6297	0.16846	11.4616	-1.8192	28	2
a_normal_1_35	1	3.09817	-6.70796	-10.2342	24.8128	0.16846	11.4616	-1.8192	28	2
a_normal_1_35	1	3.10209	-5.74172	-11.2454	23.9315	0.16846	11.4616	-1.8192	28	2
a_normal_1_35	1	3.10602	-4.88513	-12.5349	22.9622	0.16846	11.4616	-1.8192	28	2
a_normal_1_35	1	3.10995	-4.11498	-14.0741	21.8854	0.182651	11.1627	-1.58407	28	2
a_normal_1_35	1	3.11387	-3.51938	-15.8269	20.742	0.182651	11.1627	-1.58407	28	2
a_normal_1_35	1	3.1178	-3.11063	-17.8189	19.5324	0.182651	11.1627	-1.58407	28	2
a_normal_1_35	1	3.12173	-2.88554	-20.0471	18.2835	0.182651	11.1627	-1.58407	28	2
a_normal_1_35	1	3.12565	-2.82922	-22.4851	17.0658	-0.090989	10.9349	-1.39069	28	2
a_normal_1_35	1	3.12958	-2.87093	-25.1556	15.7258	-0.090989	10.9349	-1.39069	28	2
a_normal_1_35	1	3.13351	-2.88078	-28.0293	14.2993	-0.090989	10.9349	-1.39069	28	2
a_normal_1_35	1	3.13743	-2.85447	-31.0516	12.7519	-0.090989	10.9349	-1.39069	28	2
a_normal_1_35	1	3.14136	-2.82048	-34.0366	11.1609	-0.090989	10.9349	-1.39069	28	2
a_normal_1_35	1	3.14529	-2.77028	-36.9266	9.59688	-0.629244	11.0374	-1.25012	28	2
a_normal_1_35	1	3.14921	-2.63024	-39.5953	8.0615	-0.629244	11.0374	-1.25012	28	2
a_normal_1_35	1	3.15314	-2.45541	-41.9938	6.59807	-0.629244	11.0374	-1.25012	28	2
a_normal_1_35	1	3.15707	-2.21762	-44.064	5.17327	-0.629244	11.0374	-1.25012	28	2
a_normal_1_35	1	3.16099	-1.91105	-45.8099	3.72565	-1.23732	11.3529	-1.10189	28	2
a_normal_1_35	1	3.16492	-1.50335	-47.2145	2.29508	-1.23732	11.3529	-1.10189	28	2
a_normal_1_35	1	3.16885	-1.02027	-48.3006	0.874712	-1.23732	11.3529	-1.10189	28	2
a_normal_1_35	1	3.17277	-0.480354	-49.0597	-0.461441	-1.23732	11.3529	-1.10189	28	2
a_normal_1_35	1	3.1767	0.101711	-49.5318	-1.7354	-1.23732	11.3529	-1.10189	28	2
a_normal_1_35	1	3.18063	0.643485	-49.7575	-2.89958	-1.72576	11.2566	-0.901962	28	2
a_normal_1_35	1	3.18455	1.12608	-49.8114	-3.93255	-1.72576	11.2566	-0.901962	28	2
a_normal_1_35	1	3.18848	1.55536	-49.8121	-4.85261	-1.72576	11.2566	-0.901962	28	2
a_normal_1_35	1	3.19241	1.9875	-49.8634	-5.67419	-1.72576	11.2566	-0.901962	28	2
a_normal_1_35	1	3.19634	2.56233	-49.9955	-6.40805	-1.81044	10.8773	-0.916432	28	2
a_normal_1_35	1	3.20026	3.35028	-50.1092	-6.98107	-1.81044	10.8773	-0.916432	28	2
a_normal_1_35	1	3.20419	4.35883	-50.1996	-7.43385	-1.81044	10.8773	-0.916432	28	2
a_normal_1_35	1	3.20812	5.60696	-50.2141	-7.81093	-1.81044	10.8773	-0.916432	28	2
a_normal_1_35	1	3.21204	7.04432	-50.1534	-8.13389	-1.81044	10.8773	-0.916432	28	2
a_normal_1_35	1	3.21597	8.56339	-50.06	-8.47683	-1.69966	10.2786	-0.909874	28	2
a_normal_1_35	1	3.2199	10.1781	-49.9652	-8.88342	-1.69966	10.2786	-0.909874	28	2
a_normal_1_35	1	3.22382	11.854	-49.8184	-9.33271	-1.69966	10.2786	-0.909874	28	2
a_normal_1_35	1	3.22775	13.5493	-49.6907	-9.82558	-1.69966	10.2786	-0.909874	28	2
a_normal_1_35	1	3.23168	15.2244	-49.5663	-10.3093	-1.48361	9.74307	-0.934928	28	2
a_normal_1_35	1	3.2356	16.8	-49.4687	-10.7605	-1.48361	9.74307	-0.934928	28	2
a_normal_1_35	1	3.23953	18.3375	-49.4325	-11.2046	-1.48361	9.74307	-0.934928	28	2
a_normal_1_35	1	3.24346	19.7671	-49.5202	-11.6657	-1.48361	9.74307	-0.934928	28	2
a_normal_1_35	1	3.24738	21.0854	-49.7286	-12.1519	-1.20957	9.4161	-1.01095	28	2
a_normal_1_35	1	3.25131	22.3185	-50.04	-12.6174	-1.20957	9.4161	-1.01095	28	2
a_normal_1_35	1	3.25524	23.3694	-50.4374	-13.0364	-1.20957	9.4161	-1.01095	28	2
a_normal_1_35	1	3.25916	24.232	-50.9792	-13.3814	-1.20957	9.4161	-1.01095	28	2
a_normal_1_35	1	3.26309	24.8978	-51.6136	-13.644	-1.20957	9.4161	-1.01095	28	2
a_normal_1_35	1	3.26702	25.3793	-52.3124	-13.8283	-0.984282	9.27894	-1.10821	28	2
a_normal_1_35	1	3.27094	25.6586	-53.0634	-13.962	-0.984282	9.27894	-1.10821	28	2
a_normal_1_35	1	3.27487	25.7695	-53.8165	-13.9998	-0.984282	9.27894	-1.10821	28	2
a_normal_1_35	1	3.2788	25.6784	-54.521	-13.9375	-0.984282	9.27894	-1.10821	28	2
a_normal_1_35	1	3.28272	25.3715	-55.1643	-13.7473	-0.824078	9.26928	-1.19978	28	2
a_normal_1_35	1	3.28665	24.8771	-55.7911	-13.4174	-0.824078	9.26928	-1.19978	28	2
a_normal_1_35	1	3.29058	24.249	-56.4051	-12.9816	-0.824078	9.26928	-1.19978	28	2
a_normal_1_35	1	3.2945	23.5235	-56.9833	-12.4361	-0.824078	9.26928	-1.19978	28	2
a_normal_1_35	1	3.29843	22.7054	-57.4648	-11.7921	-0.824078	9.26928	-1.19978	28	2
a_normal_1_35	1	3.30236	21.9123	-57.8365	-11.0813	-0.779799	9.24101	-1.33126	28	2
a_normal_1_35	1	3.30628	21.1162	-58.0173	-10.3516	-0.779799	9.24101	-1.33126	28	2
a_normal_1_35	1	3.31021	20.3232	-58.0048	-9.65155	-0.779799	9.24101	-1.33126	28	2
a_normal_1_35	1	3.31414	19.5421	-57.7249	-8.95288	-0.779799	9.24101	-1.33126	28	2
a_normal_1_35	1	3.31806	18.7962	-57.1699	-8.23174	-0.887368	9.18736	-1.49937	28	2
a_normal_1_35	1	3.32199	18.0866	-56.3739	-7.53682	-0.887368	9.18736	-1.49937	28	2
a_normal_1_35	1	3.32592	17.3938	-55.4322	-6.90557	-0.887368	9.18736	-1.49937	28	2
a_normal_1_35	1	3.32984	16.699	-54.3905	-6.38849	-0.887368	9.18736	-1.49937	28	2
a_normal_1_35	1	3.33377	16.05	-53.1883	-5.87577	-0.887368	9.18736	-1.49937	28	2
a_normal_1_35	1	3.3377	15.4	-51.8601	-5.33745	-1.03945	9.16446	-1.64767	28	2
a_normal_1_35	1	3.34162	14.8085	-50.4985	-4.81945	-1.03945	9.16446	-1.64767	28	2
a_normal_1_35	1	3.34555	14.2696	-49.1646	-4.34758	-1.03945	9.16446	-1.64767	28	2
a_normal_1_35	1	3.34948	13.7778	-47.9642	-3.91361	-1.03945	9.16446	-1.64767	28	2
a_normal_1_35	1	3.3534	13.3041	-46.861	-3.50972	-1.1849	9.19313	-1.8252	28	2
a_normal_1_35	1	3.35733	12.8803	-45.8951	-3.10767	-1.1849	9.19313	-1.8252	28	2
a_normal_1_35	1	3.36126	12.4564	-45.0954	-2.72821	-1.1849	9.19313	-1.8252	28	2
a_normal_1_35	1	3.36518	11.9399	-44.4954	-2.38215	-1.1849	9.19313	-1.8252	28	2
a_normal_1_35	1	3.36911	11.3296	-44.0885	-2.05894	-1.1849	9.19313	-1.8252	28	2
a_normal_1_35	1	3.37304	10.6241	-43.7669	-1.76936	-1.35968	9.24997	-1.93643	28	2
a_normal_1_35	1	3.37696	9.78025	-43.5444	-1.44922	-1.35968	9.24997	-1.93643	28	2
a_normal_1_35	1	3.38089	8.83469	-43.425	-1.14175	-1.35968	9.24997	-1.93643	28	2
a_normal_1_35	1	3.38482	7.81017	-43.4216	-0.85222	-1.35968	9.24997	-1.93643	28	2
a_normal_1_35	1	3.38874	6.75822	-43.4928	-0.570887	-1.45435	9.26165	-2.03229	28	2
a_normal_1_35	1	3.39267	5.62956	-43.5487	-0.276452	-1.45435	9.26165	-2.03229	28	2
a_normal_1_35	1	3.3966	4.45769	-43.6494	-0.0618854	-1.45435	9.26165	-2.03229	28	2
a_normal_1_35	1	3.40052	3.23881	-43.7125	0.133258	-1.45435	9.26165	-2.03229	28	2
a_normal_1_35	1	3.40445	1.94244	-43.6891	0.390359	-1.45435	9.26165	-2.03229	28	2
a_normal_1_35	1	3.40838	0.616979	-43.5716	0.70341	-1.43412	9.24382	-2.12047	28	2
a_normal_1_35	1	3.4123	-0.727158	-43.3913	1.04584	-1.43412	9.24382	-2.12047	28	2
a_normal_1_35	1	3.41623	-2.05934	-43.1782	1.38347	-1.43412	9.24382	-2.12047	28	2
a_normal_1_35	1	3.42016	-3.40393	-42.9814	1.71951	-1.43412	9.24382	-2.12047	28	2
a_normal_1_35	1	3.42408	-4.72759	-42.7823	2.08381	-1.38296	9.18258	-2.22335	28	2
a_normal_1_35	1	3.42801	-6.04327	-42.6018	2.51371	-1.38296	9.18258	-2.22335	28	2
a_normal_1_35	1	3.43194	-7.33051	-42.4362	2.98815	-1.38296	9.18258	-2.22335	28	2
a_normal_1_35	1	3.43586	-8.52814	-42.2637	3.54069	-1.38296	9.18258	-2.22335	28	2
a_normal_1_35	1	3.43979	-9.63757	-42.1353	4.14368	-1.38296	9.18258	-2.22335	28	2
a_normal_1_35	1	3.44372	-10.681	-42.0638	4.78276	-1.40679	9.11027	-2.38661	28	2
a_normal_1_35	1	3.44764	-11.6854	-42.0167	5.39958	-1.40679	9.11027	-2.38661	28	2
a_normal_1_35	1	3.45157	-12.7093	-42.0522	5.98333	-1.40679	9.11027	-2.38661	28	2
a_normal_1_35	1	3.4555	-13.7845	-42.1634	6.49693	-1.40679	9.11027	-2.38661	28	2
a_normal_1_35	1	3.45942	-14.9234	-42.299	7.03013	-1.4438	9.0743	-2.50658	28	2
a_normal_1_35	1	3.46335	-16.0543	-42.4458	7.61772	-1.4438	9.0743	-2.50658	28	2
a_normal_1_35	1	3.46728	-17.145	-42.5676	8.23319	-1.4438	9.0743	-2.50658	28	2
a_normal_1_35	1	3.4712	-18.1973	-42.6209	8.8365	-1.4438	9.0743	-2.50658	28	2
a_normal_1_35	1	3.47513	-19.1596	-42.6895	9.47291	-1.53194	9.14826	-2.52946	28	2
a_normal_1_35	1	3.47906	-20.0303	-42.7696	10.114	-1.53194	9.14826	-2.52946	28	2
a_normal_1_35	1	3.48298	-20.802	-42.8012	10.7893	-1.53194	9.14826	-2.52946	28	2
a_normal_1_35	1	3.48691	-21.5092	-42.8491	11.4377	-1.53194	9.14826	-2.52946	28	2
a_normal_1_35	1	3.49084	-22.173	-42.8619	12.0752	-1.53194	9.14826	-2.52946	28	2
a_normal_1_35	1	3.49476	-22.7806	-42.9039	12.777	-1.61019	9.23188	-2.52705	28	2
a_normal_1_35	1	3.49869	-23.3377	-43.0003	13.4593	-1.61019	9.23188	-2.52705	28	2
a_normal_1_35	1	3.50262	-23.8527	-43.1427	14.1293	-1.61019	9.23188	-2.52705	28	2
a_normal_1_35	1	3.50654	-24.3605	-43.2275	14.7963	-1.61019	9.23188	-2.52705	28	2
a_normal_1_35	1	3.51047	-24.8257	-43.2605	15.4546	-1.61231	9.35176	-2.61204	28	2
a_normal_1_35	1	3.5144	-25.2324	-43.1788	16.0302	-1.61231	9.35176	-2.61204	28	2
a_normal_1_35	1	3.51832	-25.527	-43.0297	16.5212	-1.61231	9.35176	-2.61204	28	2
a_normal_1_35	1	3.52225	-25.6226	-42.8014	16.8958	-1.61231	9.35176	-2.61204	28	2
a_normal_1_35	1	3.52618	-25.4337	-42.5426	17.1748	-1.61231	9.35176	-2.61204	28	2
a_normal_1_35	1	3.5301	-25.0099	-42.2488	17.3718	-1.60631	9.49583	-2.7613	28	2
a_normal_1_35	1	3.53403	-24.4579	-41.9157	17.4876	-1.60631	9.49583	-2.7613	28	2
a_normal_1_35	1	3.53796	-23.8197	-41.5304	17.4966	-1.60631	9.49583	-2.7613	28	2
a_normal_1_35	1	3.54188	-23.1471	-41.155	17.4069	-1.60631	9.49583	-2.7613	28	2
a_normal_1_35	1	3.54581	-22.3644	-40.8217	17.2382	-1.62243	9.73632	-2.92816	28	2
a_normal_1_35	1	3.54974	-21.4739	-40.5225	17.0211	-1.62243	9.73632	-2.92816	28	2
a_normal_1_35	1	3.55366	-20.4751	-40.2498	16.8236	-1.62243	9.73632	-2.92816	28	2
a_normal_1_35	1	3.55759	-19.3792	-39.9815	16.5732	-1.62243	9.73632	-2.92816	28	2
a_normal_1_35	1	3.56152	-18.2593	-39.7084	16.3201	-1.62243	9.73632	-2.92816	28	2
a_normal_1_35	1	3.56545	-17.1822	-39.4874	16.0347	-1.20877	10.1307	-2.87155	28	2
a_normal_1_35	1	3.56937	-16.1992	-39.3307	15.6769	-1.20877	10.1307	-2.87155	28	2
a_normal_1_35	1	3.5733	-15.3476	-39.2442	15.2919	-1.20877	10.1307	-2.87155	28	2
a_normal_1_35	1	3.57723	-14.6179	-39.2631	14.7887	-1.20877	10.1307	-2.87155	28	2
a_normal_1_35	1	3.58115	-13.9267	-39.3377	14.0927	-0.99817	10.3388	-2.82796	28	2
a_normal_1_35	1	3.58508	-13.2871	-39.3521	13.1092	-0.99817	10.3388	-2.82796	28	2
a_normal_1_35	1	3.58901	-12.6252	-39.2407	11.8104	-0.99817	10.3388	-2.82796	28	2
a_normal_1_35	1	3.59293	-11.9181	-38.8489	10.2474	-0.99817	10.3388	-2.82796	28	2
a_normal_1_35	1	3.59686	-11.2098	-38.125	8.42132	-0.99817	10.3388	-2.82796	28	2
a_normal_1_35	1	3.60079	-10.5748	-37.0016	6.42525	-0.923197	10.3004	-2.41528	28	2
a_normal_1_35	1	3.60471	-10.0779	-35.5817	4.29429	-0.923197	10.3004	-2.41528	28	2
a_normal_1_35	1	3.60864	-9.73023	-33.9006	2.08271	-0.923197	10.3004	-2.41528	28	2
a_normal_1_35	1	3.61257	-9.5365	-32.0782	-0.149023	-0.923197	10.3004	-2.41528	28	2
a_normal_1_35	1	3.61649	-9.46238	-30.1185	-2.33739	-0.756223	10.2356	-1.99227	28	2
a_normal_1_35	1	3.62042	-9.47824	-28.0072	-4.54704	-0.756223	10.2356	-1.99227	28	2
a_normal_1_35	1	3.62435	-9.55882	-25.6596	-6.73228	-0.756223	10.2356	-1.99227	28	2
a_normal_1_35	1	3.62827	-9.64738	-23.0096	-8.95975	-0.756223	10.2356	-1.99227	28	2
a_normal_1_35	1	3.6322	-9.70483	-20.0422	-11.1858	-0.756223	10.2356	-1.99227	28	2
a_normal_1_35	1	3.63613	-9.75948	-16.8058	-13.3776	-0.26981	10.341	-1.48732	28	2
a_normal_1_35	1	3.64005	-9.8591	-13.4444	-15.4775	-0.26981	10.341	-1.48732	28	2
a_normal_1_35	1	3.64398	-10.058	-10.0058	-17.4034	-0.26981	10.341	-1.48732	28	2
a_normal_1_35	1	3.64791	-10.4259	-6.59804	-19.0954	-0.26981	10.341	-1.48732	28	2
a_normal_1_35	1	3.65183	-10.9009	-3.15399	-20.5144	0.307276	10.6647	-1.20287	28	2
a_normal_1_35	1	3.65576	-11.6296	0.178601	-21.7123	0.307276	10.6647	-1.20287	28	2
a_normal_1_35	1	3.65969	-12.3883	3.1968	-22.6523	0.307276	10.6647	-1.20287	28	2
a_normal_1_35	1	3.66361	-13.2083	5.91293	-23.4006	0.307276	10.6647	-1.20287	28	2
a_normal_1_35	1	3.66754	-14.0984	8.29411	-23.9605	0.472493	10.756	-0.983958	28	2
a_normal_1_35	1	3.67147	-14.9212	10.2792	-24.3204	0.472493	10.756	-0.983958	28	2
a_normal_1_57	1	3.67539	-15.7099	12.0604	-24.499	0.472493	10.756	-0.983958	28	2
a_normal_1_57	1	3.67932	-16.3052	13.4658	-24.4932	0.472493	10.756	-0.983958	28	2
a_normal_1_57	1	3.68325	-16.672	14.5705	-24.2793	0.472493	10.756	-0.983958	28	2
a_normal_1_57	1	3.68717	-16.8334	15.3206	-23.8734	0.331401	10.6238	-0.8332	28	2
a_normal_1_57	1	3.6911	-16.8619	15.8405	-23.2878	0.331401	10.6238	-0.8332	28	2
a_normal_1_57	1	3.69503	-16.6657	16.1118	-22.5789	0.331401	10.6238	-0.8332	28	2
a_normal_1_57	1	3.69895	-16.2021	16.1287	-21.7676	0.331401	10.6238	-0.8332	28	2
a_normal_1_57	1	3.70288	-15.4724	15.9631	-20.85	0.128188	10.505	-0.634088	28	2
a_normal_1_57	1	3.70681	-14.4776	15.6806	-19.8939	0.128188	10.505	-0.634088	28	2
a_normal_1_57	1	3.71073	-13.2514	15.3732	-18.9337	0.128188	10.505	-0.634088	28	2
a_normal_1_57	1	3.71466	-11.7606	15.0629	-17.9401	0.128188	10.505	-0.634088	28	2
a_normal_1_57	1	3.71859	-10.0358	14.8362	-16.9204	0.128188	10.505	-0.634088	28	2
a_normal_1_57	1	3.72251	-8.08247	14.8111	-15.894	-0.027564	10.5236	-0.361886	28	2
a_normal_1_57	1	3.72644	-6.03393	15.0314	-14.9027	-0.027564	10.5236	-0.361886	28	2
a_normal_1_57	1	3.73037	-3.96027	15.5595	-13.9657	-0.027564	10.5236	-0.361886	28	2
a_normal_1_57	1	3.73429	-1.89842	16.4786	-13.0775	-0.027564	10.5236	-0.361886	28	2
a_normal_1_57	1	3.73822	0.155139	17.8353	-12.2563	-0.0530706	10.4803	-0.10535	28	2
a_normal_1_57	1	3.74215	2.10255	19.6528	-11.5348	-0.0530706	10.4803	-0.10535	28	2
a_normal_1_57	1	3.74607	3.87458	21.8847	-10.911	-0.0530706	10.4803	-0.10535	28	2
a_normal_1_57	1	3.75	5.36071	24.4336	-10.3176	-0.0530706	10.4803	-0.10535	28	2
a_normal_1_57	1	3.75393	6.6076	27.2571	-9.74121	-0.0530706	10.4803	-0.10535	28	2
a_normal_1_57	1	3.75785	7.58823	30.3894	-9.13941	-0.0972287	10.2197	0.169697	28	2
a_normal_1_57	1	3.76178	8.36024	33.756	-8.47464	-0.0972287	10.2197	0.169697	28	2
a_normal_1_57	1	3.76571	8.96657	37.2532	-7.80361	-0.0972287	10.2197	0.169697	28	2
a_normal_1_57	1	3.76963	9.45402	40.7881	-7.07303	-0.0972287	10.2197	0.169697	28	2
a_normal_1_57	1	3.77356	9.90281	44.1983	-6.32746	-0.137298	9.73864	0.416187	28	2
a_normal_1_57	1	3.77749	10.3357	47.3617	-5.54977	-0.137298	9.73864	0.416187	28	2
a_normal_1_57	1	3.78141	10.7891	50.2011	-4.72664	-0.137298	9.73864	0.416187	28	2
a_normal_1_57	1	3.78534	11.2889	52.6668	-3.94964	-0.137298	9.73864	0.416187	28	2
a_normal_1_57	1	3.78927	11.8923	54.7651	-3.1748	-0.137298	9.73864	0.416187	28	2
a_normal_1_57	1	3.79319	12.6003	56.5883	-2.31869	-0.181198	9.17376	0.615696	28	2
a_normal_1_57	1	3.79712	13.3958	58.1172	-1.43584	-0.181198	9.17376	0.615696	28	2
a_normal_1_57	1	3.80105	14.2478	59.3005	-0.604979	-0.181198	9.17376	0.615696	28	2
a_normal_1_57	1	3.80497	15.1356	60.2237	0.122835	-0.181198	9.17376	0.615696	28	2
a_normal_1_57	1	3.8089	16.0903	60.8994	0.794291	-0.200891	8.65988	0.785337	28	2
a_normal_1_57	1	3.81283	17.055	61.3069	1.41214	-0.200891	8.65988	0.785337	28	2
a_normal_1_57	1	3.81675	18.0262	61.5308	1.9671	-0.200891	8.65988	0.785337	28	2
a_normal_1_57	1	3.82068	18.9679	61.5741	2.51285	-0.200891	8.65988	0.785337	28	2
a_normal_1_57	1	3.82461	19.8964	61.508	3.06473	-0.200891	8.65988	0.785337	28	2
a_normal_1_57	1	3.82853	20.7885	61.4035	3.5778	-0.157235	8.32522	0.909092	28	2
a_normal_1_57	1	3.83246	21.6997	61.2505	4.07774	-0.157235	8.32522	0.909092	28	2
a_normal_1_57	1	3.83639	22.6259	61.0841	4.55328	-0.157235	8.32522	0.909092	28	2
a_normal_1_57	1	3.84031	23.5487	60.9289	5.0473	-0.157235	8.32522	0.909092	28	2
a_normal_1_57	1	3.84424	24.4294	60.8199	5.55893	-0.0508484	8.25784	0.895372	28	2
a_normal_1_57	1	3.84817	25.2404	60.6924	6.09025	-0.0508484	8.25784	0.895372	28	2
a_normal_1_57	1	3.85209	25.9671	60.5889	6.65818	-0.0508484	8.25784	0.895372	28	2
a_normal_1_57	1	3.85602	26.6137	60.4519	7.26092	-0.0508484	8.25784	0.895372	28	2
a_normal_1_57	1	3.85995	27.1127	60.2798	7.84321	-0.0508484	8.25784	0.895372	28	2
a_normal_1_57	1	3.86387	27.4593	60.0953	8.43877	0.100059	8.36894	0.742164	28	2
a_normal_1_57	1	3.8678	27.6729	59.9674	9.01717	0.100059	8.36894	0.742164	28	2
a_normal_1_57	1	3.87173	27.7331	59.8815	9.5257	0.100059	8.36894	0.742164	28	2
a_normal_1_57	1	3.87565	27.7011	59.9219	9.97069	0.100059	8.36894	0.742164	28	2
a_normal_1_57	1	3.87958	27.5992	60.0674	10.3523	0.341735	8.49207	0.471578	28	2
a_normal_1_57	1	3.88351	27.4368	60.2922	10.6796	0.341735	8.49207	0.471578	28	2
a_normal_1_57	1	3.88743	27.2853	60.5745	10.9284	0.341735	8.49207	0.471578	28	2
a_normal_1_57	1	3.89136	27.1263	60.9353	11.1144	0.341735	8.49207	0.471578	28	2
a_normal_1_57	1	3.89529	26.9602	61.2875	11.2318	0.674432	8.57195	0.205975	28	2
a_normal_1_57	1	3.89921	26.7813	61.6166	11.2631	0.674432	8.57195	0.205975	28	2
a_normal_1_57	1	3.90314	26.5486	61.864	11.1887	0.674432	8.57195	0.205975	28	2
a_normal_1_57	1	3.90707	26.2379	62.0042	11.0137	0.674432	8.57195	0.205975	28	2
a_normal_1_57	1	3.91099	25.8352	62.0214	10.7787	0.674432	8.57195	0.205975	28	2
a_normal_1_57	1	3.91492	25.3182	61.9007	10.4599	1.05176	8.59269	-0.0503553	28	2
a_normal_1_57	1	3.91885	24.6656	61.6521	10.0525	1.05176	8.59269	-0.0503553	28	2
a_normal_1_57	1	3.92277	23.8454	61.2458	9.61731	1.05176	8.59269	-0.0503553	28	2
a_normal_1_57	1	3.9267	22.9134	60.6985	9.11111	1.05176	8.59269	-0.0503553	28	2
a_normal_1_57	1	3.93063	21.8719	60.0261	8.54325	1.39739	8.59595	-0.319349	28	2
a_normal_1_57	1	3.93455	20.7504	59.2258	7.9644	1.39739	8.59595	-0.319349	28	2
a_normal_1_57	1	3.93848	19.5793	58.2977	7.36317	1.39739	8.59595	-0.319349	28	2
a_normal_1_57	1	3.94241	18.3879	57.2899	6.75255	1.39739	8.59595	-0.319349	28	2
a_normal_1_57	1	3.94634	17.1475	56.1764	6.13004	1.39739	8.59595	-0.319349	28	2
a_normal_1_57	1	3.95026	15.9021	55.0458	5.55278	1.59761	8.58042	-0.598433	28	2
a_normal_1_57	1	3.95419	14.643	53.8601	4.96795	1.59761	8.58042	-0.598433	28	2
a_normal_1_57	1	3.95812	13.4066	52.6817	4.37889	1.59761	8.58042	-0.598433	28	2
a_normal_1_57	1	3.96204	12.1978	51.5102	3.79178	1.59761	8.58042	-0.598433	28	2
a_normal_1_57	1	3.96597	11.0599	50.375	3.20649	1.69307	8.42927	-0.907527	28	2
a_normal_1_57	1	3.9699	9.96253	49.2385	2.64382	1.69307	8.42927	-0.907527	28	2
a_normal_1_57	1	3.97382	8.96044	48.1605	2.03712	1.69307	8.42927	-0.907527	28	2
a_normal_1_57	1	3.97775	8.01614	47.0845	1.43622	1.69307	8.42927	-0.907527	28	2
a_normal_1_57	1	3.98168	7.14768	46.0639	0.799126	1.69307	8.42927	-0.907527	28	2
a_normal_1_57	1	3.9856	6.31859	45.1139	0.154385	1.71718	8.27054	-1.17531	28	2
a_normal_1_57	1	3.98953	5.52402	44.2401	-0.488672	1.71718	8.27054	-1.17531	28	2
a_normal_1_57	1	3.99346	4.75925	43.4327	-1.12714	1.71718	8.27054	-1.17531	28	2
a_normal_1_57	1	3.99738	4.01989	42.6915	-1.77319	1.71718	8.27054	-1.17531	28	2
a_normal_1_57	1	4.00131	3.27195	41.9865	-2.42048	1.80429	8.29314	-1.48099	28	2
a_normal_1_57	1	4.00524	2.5456	41.3426	-3.07786	1.80429	8.29314	-1.48099	28	2
a_normal_1_57	1	4.00916	1.82492	40.7331	-3.71507	1.80429	8.29314	-1.48099	28	2
a_normal_1_57	1	4.01309	1.09769	40.1265	-4.35992	1.80429	8.29314	-1.48099	28	2
a_normal_1_57	1	4.01702	0.36128	39.5645	-5.00905	1.80429	8.29314	-1.48099	28	2
a_normal_1_57	1	4.02094	-0.377931	39.0447	-5.65032	1.85839	8.47002	-1.8351	28	2
a_normal_1_57	1	4.02487	-1.1674	38.4997	-6.31983	1.85839	8.47002	-1.8351	28	2
a_normal_1_57	1	4.0288	-1.94518	37.9038	-7.02817	1.85839	8.47002	-1.8351	28	2
a_normal_1_57	1	4.03272	-2.73859	37.2745	-7.78533	1.85839	8.47002	-1.8351	28	2
a_normal_1_57	1	4.03665	-3.57966	36.6283	-8.56509	1.85776	8.61072	-2.09122	28	2
a_normal_1_57	1	4.04058	-4.43625	35.957	-9.37824	1.85776	8.61072	-2.09122	28	2
a_normal_1_57	1	4.0445	-5.33442	35.3631	-10.2024	1.85776	8.61072	-2.09122	28	2
a_normal_1_57	1	4.04843	-6.26918	34.8161	-11.0101	1.85776	8.61072	-2.09122	28	2
a_normal_1_57	1	4.05236	-7.23574	34.3106	-11.8499	1.85776	8.61072	-2.09122	28	2
a_normal_1_57	1	4.05628	-8.19089	33.8685	-12.741	1.79651	8.51324	-2.18198	28	2
a_normal_1_57	1	4.06021	-9.07561	33.4569	-13.6482	1.79651	8.51324	-2.18198	28	2
a_normal_1_57	1	4.06414	-9.87251	33.0862	-14.5916	1.79651	8.51324	-2.18198	28	2
a_normal_1_57	1	4.06806	-10.5085	32.8526	-15.4948	1.79651	8.51324	-2.18198	28	2
a_normal_1_57	1	4.07199	-10.9169	32.7228	-16.2945	1.75357	8.413	-2.35027	28	2
a_normal_1_57	1	4.07592	-11.1804	32.6469	-17.0254	1.75357	8.413	-2.35027	28	2
a_normal_1_57	1	4.07984	-11.3358	32.6879	-17.7474	1.75357	8.413	-2.35027	28	2
a_normal_1_57	1	4.08377	-11.4269	32.9293	-18.3836	1.75357	8.413	-2.35027	28	2
a_normal_1_57	1	4.0877	-11.4511	33.3257	-18.9321	1.75357	8.413	-2.35027	28	2
a_normal_1_57	1	4.09162	-11.3432	33.8367	-19.3706	1.76772	8.40277	-2.64901	28	2
a_normal_1_57	1	4.09555	-11.1482	34.3556	-19.6715	1.76772	8.40277	-2.64901	28	2
a_normal_1_57	1	4.09948	-10.8109	34.7509	-19.9042	1.76772	8.40277	-2.64901	28	2
a_normal_1_57	1	4.1034	-10.356	34.9393	-20.0095	1.76772	8.40277	-2.64901	28	2
a_normal_1_57	1	4.10733	-9.81621	34.9072	-19.9785	1.78626	8.64752	-2.99578	28	2
a_normal_1_57	1	4.11126	-9.19856	34.6771	-19.8092	1.78626	8.64752	-2.99578	28	2
a_normal_1_57	1	4.11518	-8.53657	34.3035	-19.5022	1.78626	8.64752	-2.99578	28	2
a_normal_1_57	1	4.11911	-7.87711	33.8706	-19.0494	1.78626	8.64752	-2.99578	28	2
a_normal_1_57	1	4.12304	-7.2766	33.4232	-18.4729	1.79524	9.0403	-3.36719	28	2
a_normal_1_57	1	4.12696	-6.74111	32.9499	-17.8262	1.79524	9.0403	-3.36719	28	2
a_normal_1_57	1	4.13089	-6.31811	32.5176	-17.08	1.79524	9.0403	-3.36719	28	2
a_normal_1_57	1	4.13482	-5.96339	32.1451	-16.2542	1.79524	9.0403	-3.36719	28	2
a_normal_1_57	1	4.13874	-5.6527	31.7877	-15.3168	1.79524	9.0403	-3.36719	28	2
a_normal_1_57	1	4.14267	-5.36314	31.5074	-14.312	1.8011	9.41894	-3.66416	28	2
a_normal_1_57	1	4.1466	-5.08174	31.3092	-13.2163	1.8011	9.41894	-3.66416	28	2
a_normal_1_57	1	4.15052	-4.79623	31.2428	-12.0788	1.8011	9.41894	-3.66416	28	2
a_normal_1_57	1	4.15445	-4.49489	31.2748	-10.8895	1.8011	9.41894	-3.66416	28	2
a_normal_1_57	1	4.15838	-4.22611	31.3768	-9.68983	1.75317	9.72364	-3.92402	28	2
a_normal_1_57	1	4.1623	-4.00017	31.5839	-8.47121	1.75317	9.72364	-3.92402	28	2
a_normal_1_57	1	4.16623	-3.84185	31.9387	-7.27336	1.75317	9.72364	-3.92402	28	2
a_normal_1_57	1	4.17016	-3.75969	32.2912	-6.12205	1.75317	9.72364	-3.92402	28	2
a_normal_1_57	1	4.17408	-3.79469	32.7157	-5.02689	1.75317	9.72364	-3.92402	28	2
a_normal_1_57	1	4.17801	-3.87263	33.1761	-3.98516	1.63245	9.91677	-4.15837	28	2
a_normal_1_57	1	4.18194	-4.02123	33.6855	-2.98529	1.63245	9.91677	-4.15837	28	2
a_normal_1_57	1	4.18586	-4.15064	34.2207	-2.02229	1.63245	9.91677	-4.15837	28	2
a_normal_1_57	1	4.18979	-4.26184	34.8131	-1.09437	1.63245	9.91677	-4.15837	28	2
a_normal_1_57	1	4.19372	-4.39738	35.454	-0.17299	1.35116	10.0163	-4.40611	28	2
a_normal_1_57	1	4.19764	-4.50251	36.1084	0.792747	1.35116	10.0163	-4.40611	28	2
a_normal_1_57	1	4.20157	-4.55189	36.7129	1.83642	1.35116	10.0163	-4.40611	28	2
a_normal_1_57	1	4.2055	-4.57503	37.1123	2.99891	1.35116	10.0163	-4.40611	28	2
a_normal_1_57	1	4.20942	-4.5494	37.257	4.23571	1.35116	10.0163	-4.40611	28	2
a_normal_1_57	1	4.21335	-4.53994	37.0672	5.56101	0.832649	10.2618	-4.27058	28	2
a_normal_1_57	1	4.21728	-4.62025	36.5233	6.94671	0.832649	10.2618	-4.27058	28	2
a_normal_1_57	1	4.2212	-4.86634	35.6219	8.35714	0.832649	10.2618	-4.27058	28	2
a_normal_1_57	1	4.22513	-5.35946	34.4102	9.77617	0.832649	10.2618	-4.27058	28	2
a_normal_1_57	1	4.22906	-6.15008	32.8557	11.2153	0.199807	10.7818	-3.87395	28	2
a_normal_1_57	1	4.23298	-7.20582	30.984	12.6706	0.199807	10.7818	-3.87395	28	2
a_normal_1_57	1	4.23691	-8.4929	28.7302	14.1382	0.199807	10.7818	-3.87395	28	2
a_normal_1_57	1	4.24084	-9.85713	26.1309	15.6206	0.199807	10.7818	-3.87395	28	2
a_normal_1_57	1	4.24476	-11.2888	23.2802	17.1557	0.199807	10.7818	-3.87395	28	2
a_normal_1_57	1	4.24869	-12.7102	20.2797	18.6695	-0.213369	11.2831	-3.26284	28	2
a_normal_1_57	1	4.25262	-14.1247	17.2143	20.1393	-0.213369	11.2831	-3.26284	28	2
a_normal_1_57	1	4.25654	-15.509	14.1644	21.5255	-0.213369	11.2831	-3.26284	28	2
a_normal_1_57	1	4.26047	-16.918	11.2573	22.8053	-0.213369	11.2831	-3.26284	28	2
a_normal_1_57	1	4.2644	-18.1958	8.46823	23.9751	-0.28492	11.3834	-2.5203	28	2
a_normal_1_57	1	4.26832	-19.3845	5.76457	25.0133	-0.28492	11.3834	-2.5203	28	2
a_normal_1_57	1	4.27225	-20.3157	3.27319	25.9563	-0.28492	11.3834	-2.5203	28	2
a_normal_1_57	1	4.27618	-21.0764	1.07304	26.7788	-0.28492	11.3834	-2.5203	28	2
a_normal_1_57	1	4.2801	-21.675	-0.850063	27.5255	-0.28492	11.3834	-2.5203	28	2
a_normal_1_57	1	4.28403	-21.9168	-2.33101	28.1673	-0.275982	11.0932	-1.87465	28	2
a_normal_1_57	1	4.28796	-21.8104	-3.60278	28.7153	-0.275982	11.0932	-1.87465	28	2
a_normal_1_57	1	4.29188	-21.3609	-4.50882	29.2335	-0.275982	11.0932	-1.87465	28	2
a_normal_1_57	1	4.29581	-20.6564	-5.27833	29.7384	-0.275982	11.0932	-1.87465	28	2
a_normal_1_57	1	4.29974	-19.5784	-5.94484	30.1442	-0.38453	10.8835	-1.58191	28	2
a_normal_1_57	1	4.30366	-18.294	-6.49248	30.4707	-0.38453	10.8835	-1.58191	28	2
a_normal_1_57	1	4.30759	-16.7864	-7.19798	30.7068	-0.38453	10.8835	-1.58191	28	2
a_normal_1_57	1	4.31152	-15.0694	-7.98519	30.8302	-0.38453	10.8835	-1.58191	28	2
a_normal_1_57	1	4.31545	-13.1892	-8.9692	30.7778	-0.38453	10.8835	-1.58191	28	2
a_normal_1_57	1	4.31937	-11.2399	-10.1791	30.5553	-0.682205	10.9297	-1.42699	28	2
a_normal_1_57	1	4.3233	-9.30228	-11.6337	30.1977	-0.682205	10.9297	-1.42699	28	2
a_normal_1_57	1	4.32723	-7.51579	-13.327	29.6909	-0.682205	10.9297	-1.42699	28	2
a_normal_1_57	1	4.33115	-5.94149	-15.3069	28.9558	-0.682205	10.9297	-1.42699	28	2
a_normal_1_57	1	4.33508	-4.61666	-17.4671	28.057	-1.06661	11.2109	-1.26251	28	2
a_normal_1_57	1	4.33901	-3.55297	-19.778	26.9758	-1.06661	11.2109	-1.26251	28	2
a_normal_1_57	1	4.34293	-2.64536	-22.2441	25.7984	-1.06661	11.2109	-1.26251	28	2
a_normal_1_57	1	4.34686	-1.91602	-24.9233	24.4969	-1.06661	11.2109	-1.26251	28	2
a_normal_1_57	1	4.35079	-1.38299	-27.7905	22.982	-1.54967	11.4936	-1.15602	28	2
a_normal_1_57	1	4.35471	-1.10523	-30.9256	21.2909	-1.54967	11.4936	-1.15602	28	2
a_normal_1_57	1	4.35864	-1.07324	-34.1282	19.4203	-1.54967	11.4936	-1.15602	28	2
a_normal_1_57	1	4.36257	-1.28099	-37.374	17.4355	-1.54967	11.4936	-1.15602	28	2
a_normal_1_57	1	4.36649	-1.63935	-40.5508	15.4285	-1.54967	11.4936	-1.15602	28	2
a_normal_1_57	1	4.37042	-2.13507	-43.5369	13.3615	-1.87613	11.3005	-1.03165	28	2
a_normal_1_57	1	4.37435	-2.63638	-46.3982	11.2853	-1.87613	11.3005	-1.03165	28	2
a_normal_1_57	1	4.37827	-3.04773	-49.0217	9.23878	-1.87613	11.3005	-1.03165	28	2
a_normal_1_57	1	4.3822	-3.40328	-51.2492	7.27725	-1.87613	11.3005	-1.03165	28	2
a_normal_1_57	1	4.38613	-3.69384	-53.0257	5.35486	-1.98989	10.7329	-0.993694	28	2
a_normal_1_57	1	4.39005	-3.89581	-54.3702	3.55302	-1.98989	10.7329	-0.993694	28	2
a_normal_1_57	1	4.39398	-4.03433	-55.3364	1.86292	-1.98989	10.7329	-0.993694	28	2
a_normal_1_57	1	4.39791	-4.05	-55.9191	0.290955	-1.98989	10.7329	-0.993694	28	2
a_normal_1_57	1	4.40183	-3.99641	-56.1577	-1.16262	-1.98989	10.7329	-0.993694	28	2
a_normal_1_57	1	4.40576	-3.81742	-56.1406	-2.47684	-1.93081	10.1497	-0.937204	28	2
a_normal_1_57	1	4.40969	-3.49239	-55.91	-3.6376	-1.93081	10.1497	-0.937204	28	2
a_normal_1_57	1	4.41361	-3.07898	-55.4613	-4.51252	-1.93081	10.1497	-0.937204	28	2
a_normal_1_57	1	4.41754	-2.52795	-54.8827	-5.21374	-1.93081	10.1497	-0.937204	28	2
a_normal_1_57	1	4.42147	-1.8341	-54.2966	-5.85692	-1.69894	9.7148	-0.940007	28	2
a_normal_1_57	1	4.42539	-0.962698	-53.7211	-6.41814	-1.69894	9.7148	-0.940007	28	2
a_normal_1_57	1	4.42932	0.0924815	-53.1887	-6.88648	-1.69894	9.7148	-0.940007	28	2
a_normal_1_57	1	4.43325	1.34034	-52.6436	-7.18907	-1.69894	9.7148	-0.940007	28	2
a_normal_1_57	1	4.43717	2.76253	-52.1726	-7.36375	-1.69894	9.7148	-0.940007	28	2
a_normal_1_57	1	4.4411	4.34457	-51.8527	-7.51797	-1.32262	9.39647	-0.928097	28	2
a_normal_1_57	1	4.44503	6.07274	-51.6972	-7.70339	-1.32262	9.39647	-0.928097	28	2
a_normal_1_57	1	4.44895	7.88336	-51.6863	-7.94229	-1.32262	9.39647	-0.928097	28	2
a_normal_1_57	1	4.45288	9.70984	-51.7414	-8.24694	-1.32262	9.39647	-0.928097	28	2
a_normal_1_57	1	4.45681	11.4413	-51.8891	-8.58436	-0.93242	9.13122	-1.02899	28	2
a_normal_1_57	1	4.46073	13.1508	-52.0891	-8.92021	-0.93242	9.13122	-1.02899	28	2
a_normal_1_57	1	4.46466	14.8216	-52.4253	-9.21587	-0.93242	9.13122	-1.02899	28	2
a_normal_1_57	1	4.46859	16.4287	-52.8135	-9.55665	-0.93242	9.13122	-1.02899	28	2
a_normal_1_57	1	4.47251	17.9485	-53.3109	-9.83317	-0.93242	9.13122	-1.02899	28	2
a_normal_1_57	1	4.47644	19.3168	-53.9209	-10.0724	-0.629712	8.99675	-1.05489	28	2
a_normal_1_57	1	4.48037	20.5051	-54.6143	-10.3178	-0.629712	8.99675	-1.05489	28	2
a_normal_1_57	1	4.48429	21.4777	-55.5359	-10.5393	-0.629712	8.99675	-1.05489	28	2
a_normal_1_57	1	4.48822	22.2421	-56.6627	-10.753	-0.629712	8.99675	-1.05489	28	2
a_normal_1_57	1	4.49215	22.8561	-57.9964	-10.9533	-0.476227	8.97097	-1.1286	28	2
a_normal_1_57	1	4.49607	23.3032	-59.4021	-11.0783	-0.476227	8.97097	-1.1286	28	2
a_normal_1_57	1	4.5	23.6897	-60.9327	-11.1407	-0.476227	8.97097	-1.1286	28	2
a_normal_1_57	1	4.50393	23.989	-62.4036	-11.0958	-0.476227	8.97097	-1.1286	28	2
a_normal_1_57	1	4.50785	24.1813	-63.8503	-10.934	-0.476227	8.97097	-1.1286	28	2
a_normal_1_57	1	4.51178	24.2422	-65.1074	-10.6759	-0.498534	9.02203	-1.31112	28	2
a_normal_1_57	1	4.51571	24.1452	-66.1007	-10.2904	-0.498534	9.02203	-1.31112	28	2
a_normal_1_57	1	4.51963	23.8685	-66.8431	-9.8404	-0.498534	9.02203	-1.31112	28	2
a_normal_1_57	1	4.52356	23.4117	-67.3021	-9.27244	-0.498534	9.02203	-1.31112	28	2
a_normal_1_57	1	4.52749	22.7776	-67.5958	-8.67265	-0.610975	9.08885	-1.5149	28	2
a_normal_1_57	1	4.53141	21.9959	-67.7174	-8.03065	-0.610975	9.08885	-1.5149	28	2
a_normal_1_57	1	4.53534	21.1213	-67.6604	-7.31577	-0.610975	9.08885	-1.5149	28	2
a_normal_1_57	1	4.53927	20.081	-67.3799	-6.6179	-0.610975	9.08885	-1.5149	28	2
a_normal_1_57	1	4.54319	18.9307	-66.9166	-5.94516	-0.610975	9.08885	-1.5149	28	2
a_normal_1_57	1	4.54712	17.6668	-66.2585	-5.26651	-0.769213	9.18736	-1.6628	28	2
a_normal_1_57	1	4.55105	16.3127	-65.4569	-4.68647	-0.769213	9.18736	-1.6628	28	2
a_normal_1_57	1	4.55497	14.8579	-64.5812	-4.20321	-0.769213	9.18736	-1.6628	28	2
a_normal_1_57	1	4.5589	13.3907	-63.6233	-3.89237	-0.769213	9.18736	-1.6628	28	2
a_normal_1_57	1	4.56283	11.9057	-62.5959	-3.69192	-0.961983	9.30555	-1.67396	28	2
a_normal_1_57	1	4.56675	10.4873	-61.4727	-3.52808	-0.961983	9.30555	-1.67396	28	2
a_normal_1_57	1	4.57068	9.17079	-60.3299	-3.33951	-0.961983	9.30555	-1.67396	28	2
a_normal_1_57	1	4.57461	7.96018	-59.1833	-3.21666	-0.961983	9.30555	-1.67396	28	2
a_normal_1_57	1	4.57853	6.87712	-58.0659	-3.15933	-1.12295	9.38579	-1.67918	28	2
a_normal_1_57	1	4.58246	5.87665	-57	-3.16437	-1.12295	9.38579	-1.67918	28	2
a_normal_1_57	1	4.58639	4.93391	-55.986	-3.15429	-1.12295	9.38579	-1.67918	28	2
a_normal_1_57	1	4.59031	4.0699	-55.0692	-3.11787	-1.12295	9.38579	-1.67918	28	2
a_normal_1_57	1	4.59424	3.23614	-54.2626	-3.0773	-1.12295	9.38579	-1.67918	28	2
a_normal_1_57	1	4.59817	2.44604	-53.5579	-3.02383	-1.23424	9.44384	-1.74972	28	2
a_normal_1_57	1	4.60209	1.69746	-52.9679	-2.96699	-1.23424	9.44384	-1.74972	28	2
a_normal_1_57	1	4.60602	0.982415	-52.5199	-2.89207	-1.23424	9.44384	-1.74972	28	2
a_normal_1_57	1	4.60995	0.263527	-52.186	-2.7553	-1.23424	9.44384	-1.74972	28	2
a_normal_1_57	1	4.61387	-0.432192	-51.9607	-2.57168	-1.259	9.43914	-1.85372	28	2
a_normal_1_57	1	4.6178	-1.12673	-51.7255	-2.33744	-1.259	9.43914	-1.85372	28	2
a_normal_1_57	1	4.62173	-1.85882	-51.4959	-2.00447	-1.259	9.43914	-1.85372	28	2
a_normal_1_57	1	4.62565	-2.61477	-51.2566	-1.57166	-1.259	9.43914	-1.85372	28	2
a_normal_1_57	1	4.62958	-3.42315	-51.0319	-1.11825	-1.259	9.43914	-1.85372	28	2
a_normal_1_57	1	4.63351	-4.29633	-50.8718	-0.678041	-1.29259	9.43671	-1.9951	28	2
a_normal_1_57	1	4.63743	-5.2311	-50.7434	-0.196788	-1.29259	9.43671	-1.9951	28	2
a_normal_1_57	1	4.64136	-6.20958	-50.508	0.380102	-1.29259	9.43671	-1.9951	28	2
a_normal_1_57	1	4.64529	-7.25346	-50.174	1.00028	-1.29259	9.43671	-1.9951	28	2
a_normal_1_57	1	4.64921	-8.35364	-49.7432	1.64084	-1.33197	9.43126	-2.14995	28	2
a_normal_1_57	1	4.65314	-9.42694	-49.2291	2.30077	-1.33197	9.43126	-2.14995	28	2
a_normal_1_57	1	4.65707	-10.5461	-48.6181	2.97017	-1.33197	9.43126	-2.14995	28	2
a_normal_1_57	1	4.66099	-11.6584	-48.0071	3.56226	-1.33197	9.43126	-2.14995	28	2
a_normal_1_57	1	4.66492	-12.7699	-47.4556	4.14633	-1.33197	9.43126	-2.14995	28	2
a_normal_1_57	1	4.66885	-13.8749	-46.8477	4.79121	-1.38296	9.38473	-2.20771	28	2
a_normal_1_57	1	4.67277	-14.9766	-46.1355	5.42848	-1.38296	9.38473	-2.20771	28	2
a_normal_1_57	1	4.6767	-16.0662	-45.3776	6.09419	-1.38296	9.38473	-2.20771	28	2
a_normal_1_57	1	4.68063	-17.0997	-44.5704	6.80483	-1.38296	9.38473	-2.20771	28	2
a_normal_1_57	1	4.68455	-18.0947	-43.7102	7.47484	-1.38198	9.32859	-2.22258	28	2
a_normal_1_57	1	4.68848	-18.9995	-42.9158	8.1598	-1.38198	9.32859	-2.22258	28	2
a_normal_1_57	1	4.69241	-19.9138	-42.1959	8.77565	-1.38198	9.32859	-2.22258	28	2
a_normal_1_57	1	4.69634	-20.8965	-41.5945	9.25723	-1.38198	9.32859	-2.22258	28	2
a_normal_1_57	1	4.70026	-21.9117	-40.9986	9.71532	-1.38198	9.32859	-2.22258	28	2
a_normal_1_57	1	4.70419	-22.9608	-40.3365	10.2702	-1.3937	9.34086	-2.25771	28	2
a_normal_1_57	1	4.70812	-24.0302	-39.7305	10.8515	-1.3937	9.34086	-2.25771	28	2
a_normal_1_57	1	4.71204	-25.0741	-39.1511	11.4165	-1.3937	9.34086	-2.25771	28	2
a_normal_1_57	1	4.71597	-26.0434	-38.5969	11.9181	-1.3937	9.34086	-2.25771	28	2
a_normal_1_57	1	4.7199	-26.876	-38.1294	12.3685	-1.36799	9.39856	-2.38361	28	2
a_normal_1_57	1	4.72382	-27.4924	-37.7799	12.7969	-1.36799	9.39856	-2.38361	28	2
a_normal_1_57	1	4.72775	-27.8762	-37.5309	13.1538	-1.36799	9.39856	-2.38361	28	2
a_normal_1_57	1	4.73168	-28.0657	-37.2732	13.4576	-1.36799	9.39856	-2.38361	28	2
a_normal_1_57	1	4.7356	-28.0434	-37.019	13.6751	-1.36799	9.39856	-2.38361	28	2
a_normal_1_57	1	4.73953	-27.7692	-36.7237	13.8075	-1.43669	9.51457	-2.60827	28	2
a_normal_1_57	1	4.74346	-27.2493	-36.3922	13.8531	-1.43669	9.51457	-2.60827	28	2
a_normal_1_57	1	4.74738	-26.5345	-36.0293	13.816	-1.43669	9.51457	-2.60827	28	2
a_normal_1_57	1	4.75131	-25.6907	-35.678	13.6945	-1.43669	9.51457	-2.60827	28	2
a_normal_1_57	1	4.75524	-24.8048	-35.4303	13.4865	-1.56501	9.62847	-2.80381	28	2
a_normal_1_57	1	4.75916	-23.9383	-35.2214	13.1578	-1.56501	9.62847	-2.80381	28	2
a_normal_1_57	1	4.76309	-23.0991	-35.0852	12.714	-1.56501	9.62847	-2.80381	28	2
a_normal_1_57	1	4.76702	-22.2383	-35.0123	12.1996	-1.56501	9.62847	-2.80381	28	2
a_normal_1_57	1	4.77094	-21.3511	-34.934	11.6448	-1.31212	9.95352	-2.7329	28	2
a_normal_1_57	1	4.77487	-20.3523	-34.8684	11.0725	-1.31212	9.95352	-2.7329	28	2
a_normal_1_57	1	4.7788	-19.313	-34.7435	10.531	-1.31212	9.95352	-2.7329	28	2
a_normal_1_57	1	4.78272	-18.2261	-34.4937	9.99511	-1.31212	9.95352	-2.7329	28	2
a_normal_1_57	1	4.78665	-17.1327	-34.1698	9.41688	-1.31212	9.95352	-2.7329	28	2
a_normal_1_57	1	4.79058	-16.1224	-33.7395	8.75371	-0.922896	10.2239	-2.65332	28	2
a_normal_1_57	1	4.7945	-15.2031	-33.241	7.94424	-0.922896	10.2239	-2.65332	28	2
a_normal_1_57	1	4.79843	-14.3673	-32.6328	6.90332	-0.922896	10.2239	-2.65332	28	2
a_normal_1_57	1	4.80236	-13.6229	-31.8875	5.58868	-0.922896	10.2239	-2.65332	28	2
a_normal_1_57	1	4.80628	-12.9118	-30.9761	3.963	-0.885495	10.3822	-2.35181	28	2
a_normal_1_57	1	4.81021	-12.2414	-29.8144	2.07723	-0.885495	10.3822	-2.35181	28	2
a_normal_1_57	1	4.81414	-11.6334	-28.37	-0.0470598	-0.885495	10.3822	-2.35181	28	2
a_normal_1_57	1	4.81806	-11.0997	-26.6954	-2.31184	-0.885495	10.3822	-2.35181	28	2
a_normal_1_57	1	4.82199	-10.6755	-24.8226	-4.66863	-0.885495	10.3822	-2.35181	28	2
a_normal_1_57	1	4.82592	-10.4208	-22.7583	-7.08906	-0.7279	10.3941	-1.75556	28	2
a_normal_1_57	1	4.82984	-10.3065	-20.5833	-9.50456	-0.7279	10.3941	-1.75556	28	2
a_normal_1_57	1	4.83377	-10.3497	-18.3179	-11.9243	-0.7279	10.3941	-1.75556	28	2
a_normal_1_57	1	4.8377	-10.5396	-15.9129	-14.2975	-0.7279	10.3941	-1.75556	28	2
a_normal_1_57	1	4.84162	-10.8304	-13.2768	-16.5966	-0.491783	10.4151	-1.20716	28	2
a_normal_1_57	1	4.84555	-11.1933	-10.3913	-18.8342	-0.491783	10.4151	-1.20716	28	2
a_normal_1_57	1	4.84948	-11.5297	-7.31004	-20.9804	-0.491783	10.4151	-1.20716	28	2
a_normal_1_57	1	4.8534	-11.9151	-4.06053	-22.9863	-0.491783	10.4151	-1.20716	28	2
a_normal_1_57	1	4.85733	-12.3293	-0.773023	-24.7782	-0.491783	10.4151	-1.20716	28	2
a_normal_1_57	1	4.86126	-12.8544	2.41664	-26.3308	-0.11611	10.5203	-0.85745	28	2
a_normal_1_57	1	4.86518	-13.4789	5.47451	-27.635	-0.11611	10.5203	-0.85745	28	2
a_normal_1_57	1	4.86911	-14.1801	8.34748	-28.682	-0.11611	10.5203	-0.85745	28	2
a_normal_1_57	1	4.87304	-14.7012	11.0654	-29.4398	-0.11611	10.5203	-0.85745	28	2
a_normal_1_57	1	4.87696	-15.2535	13.5198	-29.9106	0.338768	10.6405	-0.312062	28	2
a_normal_1_57	1	4.88089	-15.8354	15.7353	-30.147	0.342523	10.7356	-0.139329	28	2
a_normal_1_57	1	4.88482	-16.3413	17.8012	-30.1366	0.342523	10.7356	-0.139329	28	2
a_normal_1_57	1	4.88874	-16.6706	19.5488	-29.8856	0.342523	10.7356	-0.139329	28	2
a_normal_2_13	1	1.35547	-10.2173	5.93413	-8.15206	0.342523	10.7356	-0.139329	28	2
a_normal_2_13	1	1.35938	-8.25816	6.70951	-7.58607	0.223232	10.5698	0.0334927	28	2
a_normal_2_13	1	1.36328	-6.31121	7.61378	-7.01493	0.223232	10.5698	0.0334927	28	2
a_normal_2_13	1	1.36719	-4.40561	8.70619	-6.41511	0.223232	10.5698	0.0334927	28	2
a_normal_2_13	1	1.37109	-2.62573	9.91202	-5.76416	0.223232	10.5698	0.0334927	28	2
a_normal_2_13	1	1.375	-1.00415	11.2317	-5.00504	0.223232	10.5698	0.0334927	28	2
a_normal_2_13	1	1.37891	0.463916	12.7014	-4.21445	0.0645696	10.157	0.181445	28	2
a_normal_2_13	1	1.38281	1.73234	14.2691	-3.39096	0.0645696	10.157	0.181445	28	2
a_normal_2_13	1	1.38672	2.78109	15.9598	-2.53918	0.0645696	10.157	0.181445	28	2
a_normal_2_13	1	1.39062	3.62687	17.7259	-1.66047	0.0645696	10.157	0.181445	28	2
a_normal_2_13	1	1.39453	4.24079	19.5457	-0.768065	-0.0523249	9.6465	0.304049	28	2
a_normal_2_13	1	1.39844	4.6402	21.4346	0.0897599	-0.0523249	9.6465	0.304049	28	2
a_normal_2_13	1	1.40234	4.89507	23.3087	0.917638	-0.0523249	9.6465	0.304049	28	2
a_normal_2_13	1	1.40625	5.02736	25.142	1.66939	-0.0523249	9.6465	0.304049	28	2
a_normal_2_13	1	1.41016	5.08471	26.9008	2.39045	-0.0523249	9.6465	0.304049	28	2
a_normal_2_13	1	1.41406	5.07972	28.6184	3.10311	-0.115931	9.18568	0.415755	28	2
a_normal_2_13	1	1.41797	5.03923	30.2761	3.83462	-0.115931	9.18568	0.415755	28	2
a_normal_2_13	1	1.42188	4.99475	31.8052	4.57211	-0.115931	9.18568	0.415755	28	2
a_normal_2_13	1	1.42578	4.94652	33.1586	5.26173	-0.115931	9.18568	0.415755	28	2
a_normal_2_13	1	1.42969	4.91253	34.309	5.95046	-0.0750911	8.85828	0.536607	28	2
a_normal_2_13	1	1.43359	4.88319	35.1948	6.64431	-0.0750911	8.85828	0.536607	28	2
a_normal_2_13	1	1.4375	4.85229	35.8052	7.31622	-0.0750911	8.85828	0.536607	28	2
a_normal_2_13	1	1.44141	4.82887	36.2072	7.99109	-0.0750911	8.85828	0.536607	28	2
a_normal_2_13	1	1.44531	4.81551	36.3544	8.58242	-0.0750911	8.85828	0.536607	28	2
a_normal_2_13	1	1.44922	4.84152	36.28	9.09428	0.0683473	8.70217	0.591291	28	2
a_normal_2_13	1	1.45312	4.96452	36.0693	9.51567	0.0683473	8.70217	0.591291	28	2
a_normal_2_13	1	1.45703	5.20955	35.8421	9.91351	0.0683473	8.70217	0.591291	28	2
a_normal_2_13	1	1.46094	5.6153	35.6528	10.3337	0.0683473	8.70217	0.591291	28	2
a_normal_2_13	1	1.46484	6.19479	35.5055	10.7154	0.269904	8.69304	0.555005	28	2
a_normal_2_13	1	1.46875	6.94249	35.3713	11.0965	0.269904	8.69304	0.555005	28	2
a_normal_2_13	1	1.47266	7.83834	35.193	11.4113	0.269904	8.69304	0.555005	28	2
a_normal_2_13	1	1.47656	8.86615	34.9729	11.6839	0.269904	8.69304	0.555005	28	2
a_normal_2_13	1	1.48047	10.0165	34.6443	12.0057	0.269904	8.69304	0.555005	28	2
a_normal_2_13	1	1.48438	11.3668	34.2097	12.2851	0.462222	8.73444	0.383108	28	2
a_normal_2_13	1	1.48828	12.7881	33.6505	12.533	0.462222	8.73444	0.383108	28	2
a_normal_2_13	1	1.49219	14.3039	33.0947	12.611	0.462222	8.73444	0.383108	28	2
a_normal_2_13	1	1.49609	15.7607	32.6077	12.703	0.462222	8.73444	0.383108	28	2
a_normal_2_13	1	1.5	17.1166	32.2516	12.7906	0.650676	8.79338	0.118863	28	2
a_normal_2_13	1	1.50391	18.4718	32.0141	12.9483	0.650676	8.79338	0.118863	28	2
a_normal_2_13	1	1.50781	19.7908	31.815	13.0983	0.650676	8.79338	0.118863	28	2
a_normal_2_13	1	1.51172	21.0185	31.6286	13.1963	0.650676	8.79338	0.118863	28	2
a_normal_2_13	1	1.51562	22.0435	31.5049	13.23	0.650676	8.79338	0.118863	28	2
a_normal_2_13	1	1.51953	22.9411	31.4617	13.2443	0.880888	8.78672	-0.143647	28	2
a_normal_2_13	1	1.52344	23.7472	31.4771	13.2072	0.880888	8.78672	-0.143647	28	2
a_normal_2_13	1	1.52734	24.4366	31.5305	13.1451	0.880888	8.78672	-0.143647	28	2
a_normal_2_13	1	1.53125	25.0239	31.6706	13.0294	0.880888	8.78672	-0.143647	28	2
a_normal_2_13	1	1.53516	25.4873	31.8961	12.8569	1.07537	8.78442	-0.383978	28	2
a_normal_2_13	1	1.53906	25.8596	32.2179	12.6154	1.07537	8.78442	-0.383978	28	2
a_normal_2_13	1	1.54297	26.1304	32.6341	12.2964	1.07537	8.78442	-0.383978	28	2
a_normal_2_13	1	1.54688	26.3224	33.1253	11.9244	1.07537	8.78442	-0.383978	28	2
a_normal_2_13	1	1.55078	26.4515	33.6609	11.4842	1.23151	8.8027	-0.652589	28	2
a_normal_2_13	1	1.55469	26.4701	34.1913	10.9524	1.23151	8.8027	-0.652589	28	2
a_normal_2_13	1	1.55859	26.3985	34.6959	10.3573	1.23151	8.8027	-0.652589	28	2
a_normal_2_13	1	1.5625	26.2024	35.143	9.70776	1.23151	8.8027	-0.652589	28	2
a_normal_2_13	1	1.56641	25.8758	35.5118	9.04529	1.23151	8.8027	-0.652589	28	2
a_normal_2_13	1	1.57031	25.4283	35.7763	8.35559	1.32442	8.78721	-0.873955	28	2
a_normal_2_13	1	1.57422	24.8209	36.0517	7.67276	1.32442	8.78721	-0.873955	28	2
a_normal_2_13	1	1.57812	24.0705	36.2094	6.95773	1.32442	8.78721	-0.873955	28	2
a_normal_2_13	1	1.58203	23.2138	36.2731	6.23885	1.32442	8.78721	-0.873955	28	2
a_normal_2_13	1	1.58594	22.2709	36.2563	5.50442	1.36454	8.77052	-1.07245	28	2
a_normal_2_13	1	1.58984	21.2459	36.1718	4.78501	1.36454	8.77052	-1.07245	28	2
a_normal_2_13	1	1.59375	20.1638	35.9842	4.01731	1.36454	8.77052	-1.07245	28	2
a_normal_2_13	1	1.59766	19.0362	35.7314	3.24834	1.36454	8.77052	-1.07245	28	2
a_normal_2_13	1	1.60156	17.8803	35.3867	2.50199	1.36454	8.77052	-1.07245	28	2
a_normal_2_13	1	1.60547	16.7123	34.9576	1.78314	1.38674	8.72781	-1.30298	28	2
a_normal_2_13	1	1.60938	15.5476	34.4661	1.04575	1.38674	8.72781	-1.30298	28	2
a_normal_2_13	1	1.61328	14.4011	33.9241	0.326459	1.38674	8.72781	-1.30298	28	2
a_normal_2_13	1	1.61719	13.2688	33.3013	-0.375614	1.38674	8.72781	-1.30298	28	2
a_normal_2_13	1	1.62109	12.1113	32.6405	-1.04638	1.39183	8.61112	-1.52564	28	2
a_normal_2_13	1	1.625	11.0014	31.9434	-1.70827	1.39183	8.61112	-1.52564	28	2
a_normal_2_13	1	1.62891	9.89209	31.182	-2.34977	1.39183	8.61112	-1.52564	28	2
a_normal_2_13	1	1.63281	8.80409	30.4221	-2.9987	1.39183	8.61112	-1.52564	28	2
a_normal_2_13	1	1.63672	7.71261	29.6427	-3.63678	1.39183	8.61112	-1.52564	28	2
a_normal_2_13	1	1.64062	6.6148	28.8715	-4.22592	1.31855	8.50266	-1.74416	28	2
a_normal_2_13	1	1.64453	5.49612	28.1171	-4.81902	1.31855	8.50266	-1.74416	28	2
a_normal_2_13	1	1.64844	4.35759	27.4203	-5.41595	1.31855	8.50266	-1.74416	28	2
a_normal_2_13	1	1.65234	3.15847	26.7308	-6.02547	1.31855	8.50266	-1.74416	28	2
a_normal_2_13	1	1.65625	1.87792	26.0421	-6.61715	1.21083	8.39701	-1.88278	28	2
a_normal_2_13	1	1.66016	0.534791	25.4198	-7.22761	1.21083	8.39701	-1.88278	28	2
a_normal_2_13	1	1.66406	-0.864914	24.8635	-7.85891	1.21083	8.39701	-1.88278	28	2
a_normal_2_13	1	1.66797	-2.31243	24.3523	-8.50705	1.21083	8.39701	-1.88278	28	2
a_normal_2_13	1	1.67188	-3.80844	23.8987	-9.18908	1.21083	8.39701	-1.88278	28	2
a_normal_2_13	1	1.67578	-5.32974	23.5298	-9.92416	1.12638	8.35226	-1.99569	28	2
a_normal_2_13	1	1.67969	-6.83935	23.2712	-10.7157	1.12638	8.35226	-1.99569	28	2
a_normal_2_13	1	1.68359	-8.31698	23.0966	-11.5877	1.12638	8.35226	-1.99569	28	2
a_normal_2_13	1	1.6875	-9.84464	22.9872	-12.5958	1.12638	8.35226	-1.99569	28	2
a_normal_2_13	1	1.69141	-11.4198	22.9515	-13.6947	1.15199	8.43999	-2.28117	28	2
a_normal_2_13	1	1.69531	-12.9837	23.0426	-14.8263	1.15199	8.43999	-2.28117	28	2
a_normal_2_13	1	1.69922	-14.5129	23.2365	-16.0159	1.15199	8.43999	-2.28117	28	2
a_normal_2_13	1	1.70312	-16.039	23.4061	-17.2546	1.15199	8.43999	-2.28117	28	2
a_normal_2_13	1	1.70703	-17.5711	23.5405	-18.5431	1.15199	8.43999	-2.28117	28	2
a_normal_2_13	1	1.71094	-19.0612	23.6505	-19.8461	1.21558	8.76065	-2.37812	28	2
a_normal_2_13	1	1.71484	-20.3118	23.9636	-21.0438	1.21558	8.76065	-2.37812	28	2
a_normal_2_13	1	1.71875	-21.2037	24.3954	-22.1802	1.21558	8.76065	-2.37812	28	2
a_normal_2_13	1	1.72266	-21.808	24.9103	-23.2998	1.21558	8.76065	-2.37812	28	2
a_normal_2_13	1	1.72656	-22.2131	25.5074	-24.4184	1.33648	9.08009	-2.53793	28	2
a_normal_2_13	1	1.73047	-22.384	26.3134	-25.408	1.33648	9.08009	-2.53793	28	2
a_normal_2_13	1	1.73438	-22.3144	27.2171	-26.269	1.33648	9.08009	-2.53793	28	2
a_normal_2_13	1	1.73828	-21.9653	28.0559	-26.9718	1.33648	9.08009	-2.53793	28	2
a_normal_2_13	1	1.74219	-21.3802	28.7138	-27.548	1.33648	9.08009	-2.53793	28	2
a_normal_2_13	1	1.74609	-20.5795	29.161	-27.9533	1.498	9.33378	-2.74846	28	2
a_normal_2_13	1	1.75	-19.6243	29.3899	-28.1006	1.498	9.33378	-2.74846	28	2
a_normal_2_13	1	1.75391	-18.5371	29.4439	-28.0144	1.498	9.33378	-2.74846	28	2
a_normal_2_13	1	1.75781	-17.4464	29.3314	-27.7002	1.498	9.33378	-2.74846	28	2
a_normal_2_13	1	1.76172	-16.4506	29.1619	-27.1899	1.59478	9.63227	-2.96227	28	2
a_normal_2_13	1	1.76562	-15.5837	29.0216	-26.5348	1.59478	9.63227	-2.96227	28	2
a_normal_2_13	1	1.76953	-14.899	28.9566	-25.7539	1.59478	9.63227	-2.96227	28	2
a_normal_2_13	1	1.77344	-14.3698	29.0376	-24.8264	1.59478	9.63227	-2.96227	28	2
a_normal_2_13	1	1.77734	-13.9408	29.347	-23.7686	1.59478	9.63227	-2.96227	28	2
a_normal_2_13	1	1.78125	-13.5358	29.8764	-22.5807	1.56937	9.78361	-3.19614	28	2
a_normal_2_13	1	1.78516	-13.073	30.6837	-21.2097	1.56937	9.78361	-3.19614	28	2
a_normal_2_13	1	1.78906	-12.4929	31.7792	-19.6763	1.56937	9.78361	-3.19614	28	2
a_normal_2_13	1	1.79297	-11.8102	33.0236	-17.9467	1.56937	9.78361	-3.19614	28	2
a_normal_2_13	1	1.79688	-10.9791	34.2699	-16.108	1.44697	9.93821	-3.26108	28	2
a_normal_2_13	1	1.80078	-9.94148	35.372	-14.2042	1.44697	9.93821	-3.26108	28	2
a_normal_2_13	1	1.80469	-8.86514	36.2	-12.2711	1.44697	9.93821	-3.26108	28	2
a_normal_2_13	1	1.80859	-7.72817	36.8418	-10.3609	1.44697	9.93821	-3.26108	28	2
a_normal_2_13	1	1.8125	-6.79553	37.2765	-8.49029	1.11314	10.3625	-3.0071	28	2
a_normal_2_13	1	1.81641	-6.05131	37.8569	-6.64247	1.11314	10.3625	-3.0071	28	2
a_normal_2_13	1	1.82031	-5.54284	38.4237	-4.75969	1.11314	10.3625	-3.0071	28	2
a_normal_2_13	1	1.82422	-5.32415	39.0523	-2.83182	1.11314	10.3625	-3.0071	28	2
a_normal_2_13	1	1.82812	-5.17864	39.8109	-0.914623	1.11314	10.3625	-3.0071	28	2
a_normal_2_13	1	1.83203	-5.1712	40.351	0.989446	0.624377	11.076	-2.47903	28	2
a_normal_2_13	1	1.83594	-5.22963	40.7397	2.87804	0.624377	11.076	-2.47903	28	2
a_normal_2_13	1	1.83984	-5.36859	40.8801	4.79357	0.624377	11.076	-2.47903	28	2
a_normal_2_13	1	1.84375	-5.55736	40.5999	6.72881	0.624377	11.076	-2.47903	28	2
a_normal_2_13	1	1.84766	-5.78455	40.116	8.68578	0.206988	11.5788	-1.81718	28	2
a_normal_2_13	1	1.85156	-6.02447	39.2269	10.6485	0.206988	11.5788	-1.81718	28	2
a_normal_2_13	1	1.85547	-6.22589	37.9793	12.5453	0.206988	11.5788	-1.81718	28	2
a_normal_2_13	1	1.85938	-6.44726	36.3757	14.3614	0.206988	11.5788	-1.81718	28	2
a_normal_2_13	1	1.86328	-6.75012	34.4633	16.0801	0.206988	11.5788	-1.81718	28	2
a_normal_2_13	1	1.86719	-7.19007	32.2691	17.6583	-0.00842235	11.5583	-1.29854	28	2
a_normal_2_13	1	1.87109	-7.76337	29.8395	19.097	-0.00842235	11.5583	-1.29854	28	2
a_normal_2_13	1	1.875	-8.46649	27.3348	20.3911	-0.00842235	11.5583	-1.29854	28	2
a_normal_2_13	1	1.87891	-9.25443	24.8065	21.5982	-0.00842235	11.5583	-1.29854	28	2
a_normal_2_13	1	1.88281	-10.0992	22.345	22.684	-0.0589492	11.2389	-1.02203	28	2
a_normal_2_13	1	1.88672	-10.9742	20.0065	23.6453	-0.0589492	11.2389	-1.02203	28	2
a_normal_2_13	1	1.89062	-11.8036	17.8624	24.515	-0.0589492	11.2389	-1.02203	28	2
a_normal_2_13	1	1.89453	-12.5418	15.9153	25.2918	-0.0589492	11.2389	-1.02203	28	2
a_normal_2_13	1	1.89844	-13.1935	14.206	25.9383	-0.0589492	11.2389	-1.02203	28	2
a_normal_2_13	1	1.90234	-13.724	12.735	26.4967	-0.090933	10.902	-0.838518	28	2
a_normal_2_13	1	1.90625	-14.1006	11.547	26.9684	-0.090933	10.902	-0.838518	28	2
a_normal_2_13	1	1.91016	-14.3487	10.6731	27.4081	-0.090933	10.902	-0.838518	28	2
a_normal_2_13	1	1.91406	-14.4597	10.089	27.8174	-0.090933	10.902	-0.838518	28	2
a_normal_2_13	1	1.91797	-14.4044	9.77738	28.174	-0.316803	10.8877	-0.92245	28	2
a_normal_2_13	1	1.92188	-14.212	9.64178	28.4626	-0.316803	10.8877	-0.92245	28	2
a_normal_2_13	1	1.92578	-13.8383	9.61698	28.6657	-0.316803	10.8877	-0.92245	28	2
a_normal_2_13	1	1.92969	-13.3043	9.57258	28.7784	-0.316803	10.8877	-0.92245	28	2
a_normal_2_13	1	1.93359	-12.5254	9.46484	28.8053	-0.316803	10.8877	-0.92245	28	2
a_normal_2_13	1	1.9375	-11.5136	9.23433	28.7565	-0.683503	10.9394	-0.791835	28	2
a_normal_2_13	1	1.94141	-10.2712	8.76498	28.6207	-0.683503	10.9394	-0.791835	28	2
a_normal_2_13	1	1.94531	-8.81559	7.95531	28.3962	-0.683503	10.9394	-0.791835	28	2
a_normal_2_13	1	1.94922	-7.13618	6.75047	28.1112	-0.683503	10.9394	-0.791835	28	2
a_normal_2_13	1	1.95312	-5.27969	5.15481	27.7747	-1.17553	10.8744	-0.6876	28	2
a_normal_2_13	1	1.95703	-3.31724	3.1785	27.398	-1.17553	10.8744	-0.6876	28	2
a_normal_2_13	1	1.96094	-1.23021	0.822225	26.9622	-1.17553	10.8744	-0.6876	28	2
a_normal_2_13	1	1.96484	0.844362	-1.73768	26.3602	-1.17553	10.8744	-0.6876	28	2
a_normal_2_13	1	1.96875	2.7254	-4.44071	25.597	-1.17553	10.8744	-0.6876	28	2
a_normal_2_13	1	1.97266	4.37476	-7.35426	24.7578	-1.55534	10.5333	-0.701783	28	2
a_normal_2_13	1	1.97656	5.74122	-10.4889	23.8107	-1.55534	10.5333	-0.701783	28	2
a_normal_2_13	1	1.98047	6.79094	-13.8368	22.6598	-1.55534	10.5333	-0.701783	28	2
a_normal_2_13	1	1.98438	7.52742	-17.4324	21.3179	-1.55534	10.5333	-0.701783	28	2
a_normal_2_13	1	1.98828	7.9124	-21.2783	19.9224	-1.70909	10.0395	-0.796657	28	2
a_normal_2_13	1	1.99219	7.98979	-25.0676	18.4758	-1.70909	10.0395	-0.796657	28	2
a_normal_2_13	1	1.99609	7.82223	-28.6601	16.9301	-1.70909	10.0395	-0.796657	28	2
a_normal_2_13	1	2	7.47529	-31.997	15.2365	-1.70909	10.0395	-0.796657	28	2
a_normal_2_13	1	2.00391	7.04407	-35.0014	13.4945	-1.70909	10.0395	-0.796657	28	2
a_normal_2_13	1	2.00781	6.61307	-37.49	11.6678	-1.73289	9.69126	-0.909476	28	2
a_normal_2_13	1	2.01172	6.26562	-39.4583	9.81705	-1.73289	9.69126	-0.909476	28	2
a_normal_2_13	1	2.01562	6.01841	-40.9019	8.00297	-1.73289	9.69126	-0.909476	28	2
a_normal_2_13	1	2.01953	5.92915	-41.876	6.24165	-1.73289	9.69126	-0.909476	28	2
a_normal_2_13	1	2.02344	5.96037	-42.4395	4.44718	-1.61375	9.45199	-1.05303	28	2
a_normal_2_13	1	2.02734	6.13597	-42.7461	2.68962	-1.61375	9.45199	-1.05303	28	2
a_normal_2_13	1	2.03125	6.48757	-42.9039	1.01779	-1.61375	9.45199	-1.05303	28	2
a_normal_2_13	1	2.03516	7.01556	-43.0063	-0.542711	-1.61375	9.45199	-1.05303	28	2
a_normal_2_13	1	2.03906	7.71431	-43.071	-2.02112	-1.61375	9.45199	-1.05303	28	2
a_normal_2_13	1	2.04297	8.5725	-43.073	-3.43637	-1.42647	9.34662	-1.24015	28	2
a_normal_2_13	1	2.04688	9.61214	-43.0659	-4.74088	-1.42647	9.34662	-1.24015	28	2
a_normal_2_13	1	2.05078	10.8184	-43.0175	-5.94008	-1.42647	9.34662	-1.24015	28	2
a_normal_2_13	1	2.05469	12.2427	-42.9834	-7.03017	-1.42647	9.34662	-1.24015	28	2
a_normal_2_13	1	2.05859	13.8149	-42.9182	-8.05518	-1.17556	9.39191	-1.38749	28	2
a_normal_2_13	1	2.0625	15.5664	-42.8175	-8.97065	-1.17556	9.39191	-1.38749	28	2
a_normal_2_13	1	2.06641	17.4468	-42.7395	-9.76108	-1.17556	9.39191	-1.38749	28	2
a_normal_2_13	1	2.07031	19.4469	-42.7398	-10.4772	-1.17556	9.39191	-1.38749	28	2
a_normal_2_13	1	2.07422	21.5251	-42.9365	-11.1405	-1.01019	9.38751	-1.5232	28	2
a_normal_2_13	1	2.07812	23.6746	-43.3262	-11.7596	-1.01019	9.38751	-1.5232	28	2
a_normal_2_13	1	2.08203	25.8026	-43.8992	-12.3247	-1.01019	9.38751	-1.5232	28	2
a_normal_2_13	1	2.08594	27.8507	-44.7004	-12.8264	-1.01019	9.38751	-1.5232	28	2
a_normal_2_13	1	2.08984	29.8167	-45.6709	-13.2352	-1.01019	9.38751	-1.5232	28	2
a_normal_2_13	1	2.09375	31.5945	-46.7579	-13.5586	-0.969217	9.35456	-1.73148	28	2
a_normal_2_13	1	2.09766	33.0742	-47.9227	-13.753	-0.969217	9.35456	-1.73148	28	2
a_normal_2_13	1	2.10156	34.2435	-49.2333	-13.8516	-0.969217	9.35456	-1.73148	28	2
a_normal_2_13	1	2.10547	35.0848	-50.7985	-13.9782	-0.969217	9.35456	-1.73148	28	2
a_normal_2_13	1	2.10938	35.5904	-52.6059	-14.17	-1.05531	9.33215	-1.98369	28	2
a_normal_2_13	1	2.11328	35.6753	-54.5961	-14.3287	-1.05531	9.33215	-1.98369	28	2
a_normal_2_13	1	2.11719	35.4136	-56.5904	-14.3515	-1.05531	9.33215	-1.98369	28	2
a_normal_2_13	1	2.12109	34.8789	-58.5261	-14.2691	-1.05531	9.33215	-1.98369	28	2
a_normal_2_13	1	2.125	34.1411	-60.2841	-14.1103	-1.05531	9.33215	-1.98369	28	2
a_normal_2_13	1	2.12891	33.2874	-61.9116	-13.8998	-1.14723	9.25746	-2.19519	28	2
a_normal_2_13	1	2.13281	32.3056	-63.3347	-13.631	-1.14723	9.25746	-2.19519	28	2
a_normal_2_13	1	2.13672	31.2616	-64.5485	-13.3187	-1.14723	9.25746	-2.19519	28	2
a_normal_2_13	1	2.14062	30.0779	-65.5422	-12.9264	-1.14723	9.25746	-2.19519	28	2
a_normal_2_13	1	2.14453	28.7763	-66.2225	-12.4788	-1.19589	9.1065	-2.38248	28	2
a_normal_2_13	1	2.14844	27.3954	-66.6076	-11.9965	-1.19589	9.1065	-2.38248	28	2
a_normal_2_13	1	2.15234	25.9299	-66.6971	-11.4394	-1.19589	9.1065	-2.38248	28	2
a_normal_2_13	1	2.15625	24.4199	-66.5112	-10.8233	-1.19589	9.1065	-2.38248	28	2
a_normal_2_13	1	2.16016	22.9061	-66.1022	-10.1538	-1.19589	9.1065	-2.38248	28	2
a_normal_2_13	1	2.16406	21.4155	-65.4124	-9.43062	-1.20851	8.86825	-2.47364	28	2
a_normal_2_13	1	2.16797	19.9887	-64.4883	-8.68319	-1.20851	8.86825	-2.47364	28	2
a_normal_2_13	1	2.17188	18.6225	-63.3234	-7.91264	-1.20851	8.86825	-2.47364	28	2
a_normal_2_13	1	2.17578	17.3677	-61.9742	-7.1648	-1.20851	8.86825	-2.47364	28	2
a_normal_2_13	1	2.17969	16.1979	-60.4616	-6.45049	-1.23808	8.60242	-2.54371	28	2
a_normal_2_13	1	2.18359	15.097	-58.9066	-5.75018	-1.23808	8.60242	-2.54371	28	2
a_normal_2_13	1	2.1875	14.041	-57.3829	-5.08995	-1.23808	8.60242	-2.54371	28	2
a_normal_2_13	1	2.19141	13.0364	-55.8709	-4.44112	-1.23808	8.60242	-2.54371	28	2
a_normal_2_13	1	2.19531	12.06	-54.4386	-3.81499	-1.23808	8.60242	-2.54371	28	2
a_normal_2_13	1	2.19922	11.1134	-53.0524	-3.16284	-1.2911	8.56078	-2.54777	28	2
a_normal_2_13	1	2.20312	10.1742	-51.722	-2.52763	-1.2911	8.56078	-2.54777	28	2
a_normal_2_13	1	2.20703	9.26598	-50.5397	-1.95615	-1.2911	8.56078	-2.54777	28	2
a_normal_2_13	1	2.21094	8.36039	-49.4836	-1.4691	-1.2911	8.56078	-2.54777	28	2
a_normal_2_13	1	2.21484	7.45726	-48.5297	-0.99391	-1.27834	8.61271	-2.44661	28	2
a_normal_2_13	1	2.21875	6.53268	-47.5895	-0.488293	-1.27834	8.61271	-2.44661	28	2
a_normal_2_13	1	2.22266	5.61154	-46.728	0.0254126	-1.27834	8.61271	-2.44661	28	2
a_normal_2_13	1	2.22656	4.68172	-45.9174	0.531886	-1.27834	8.61271	-2.44661	28	2
a_normal_2_13	1	2.23047	3.72583	-45.1136	1.06129	-1.27834	8.61271	-2.44661	28	2
a_normal_2_13	1	2.23438	2.71532	-44.3281	1.58274	-1.21213	8.80942	-2.37494	28	2
a_normal_2_13	1	2.23828	1.61418	-43.7001	1.99542	-1.21213	8.80942	-2.37494	28	2
a_normal_2_13	1	2.24219	0.364314	-43.0283	2.41774	-1.21213	8.80942	-2.37494	28	2
a_normal_2_13	1	2.24609	-1.00324	-42.2731	2.89387	-1.21213	8.80942	-2.37494	28	2
a_normal_2_13	1	2.25	-2.47974	-41.4059	3.40039	-1.2194	9.11215	-2.38001	28	2
a_normal_2_13	1	2.25391	-4.0569	-40.5483	3.85835	-1.2194	9.11215	-2.38001	28	2
a_normal_2_13	1	2.25781	-5.66728	-39.661	4.35058	-1.2194	9.11215	-2.38001	28	2
a_normal_2_13	1	2.26172	-7.26461	-38.82	4.85154	-1.2194	9.11215	-2.38001	28	2
a_normal_2_13	1	2.26562	-8.83165	-38.0468	5.36973	-1.2194	9.11215	-2.38001	28	2
a_normal_2_13	1	2.26953	-10.3015	-37.2786	5.93114	-1.39522	9.36798	-2.43038	28	2
a_normal_2_13	1	2.27344	-11.6787	-36.53	6.54555	-1.39522	9.36798	-2.43038	28	2
a_normal_2_13	1	2.27734	-12.959	-35.8001	7.18056	-1.39522	9.36798	-2.43038	28	2
a_normal_2_13	1	2.28125	-14.1441	-35.0938	7.84418	-1.39522	9.36798	-2.43038	28	2
a_normal_2_13	1	2.28516	-15.182	-34.4905	8.53795	-1.78948	9.53674	-2.87777	28	2
a_normal_2_13	1	2.28906	-16.086	-33.997	9.25443	-1.78948	9.53674	-2.87777	28	2
a_normal_2_13	1	2.29297	-16.8952	-33.5662	9.98956	-1.78948	9.53674	-2.87777	28	2
a_normal_2_13	1	2.29688	-17.5489	-33.2101	10.7246	-1.78948	9.53674	-2.87777	28	2
a_normal_2_13	1	2.30078	-18.0247	-32.922	11.4475	-1.78948	9.53674	-2.87777	28	2
a_normal_2_13	1	2.30469	-18.3315	-32.7074	12.1263	-2.18256	9.66822	-3.13888	28	2
a_normal_2_13	1	2.30859	-18.6412	-32.4468	12.8375	-2.18256	9.66822	-3.13888	28	2
a_normal_2_13	1	2.3125	-19.0846	-32.187	13.6062	-2.18256	9.66822	-3.13888	28	2
a_normal_2_13	1	2.31641	-19.6315	-32.0083	14.3464	-2.18256	9.66822	-3.13888	28	2
a_normal_2_13	1	2.32031	-20.1844	-31.9277	14.9939	-1.97605	9.87223	-2.93344	28	2
a_normal_2_13	1	2.32422	-20.6627	-31.9849	15.4521	-1.97605	9.87223	-2.93344	28	2
a_normal_2_13	1	2.32812	-20.9599	-32.0186	15.7479	-1.97605	9.87223	-2.93344	28	2
a_normal_2_13	1	2.33203	-20.9627	-32.0386	15.9162	-1.97605	9.87223	-2.93344	28	2
a_normal_2_13	1	2.33594	-20.6469	-31.9505	15.9066	-1.42734	10.2096	-2.46696	28	2
a_normal_2_13	1	2.33984	-20.0576	-31.7149	15.689	-1.42734	10.2096	-2.46696	28	2
a_normal_2_13	1	2.34375	-19.2589	-31.339	15.3212	-1.42734	10.2096	-2.46696	28	2
a_normal_2_13	1	2.34766	-18.389	-30.8354	14.7987	-1.42734	10.2096	-2.46696	28	2
a_normal_2_13	1	2.35156	-17.49	-30.1808	14.126	-1.42734	10.2096	-2.46696	28	2
a_normal_2_13	1	2.35547	-16.626	-29.4152	13.3165	-0.999834	10.6356	-1.85459	28	2
a_normal_2_13	1	2.35938	-15.8518	-28.5708	12.3411	-0.999834	10.6356	-1.85459	28	2
a_normal_2_13	1	2.36328	-15.2106	-27.708	11.2613	-0.999834	10.6356	-1.85459	28	2
a_normal_2_13	1	2.36719	-14.7049	-26.8457	10.1271	-0.999834	10.6356	-1.85459	28	2
a_normal_2_13	1	2.37109	-14.3221	-26.0254	8.97675	-0.428168	10.9109	-1.28125	28	2
a_normal_2_13	1	2.375	-14.0414	-25.2154	7.82295	-0.428168	10.9109	-1.28125	28	2
a_normal_2_13	1	2.37891	-13.7773	-24.4092	6.72244	-0.428168	10.9109	-1.28125	28	2
a_normal_2_13	1	2.38281	-13.532	-23.6185	5.66371	-0.428168	10.9109	-1.28125	28	2
a_normal_2_13	1	2.38672	-13.2898	-22.8841	4.61497	-0.428168	10.9109	-1.28125	28	2
a_normal_2_13	1	2.39062	-13.1368	-22.2333	3.53699	0.0145189	11.0041	-1.00231	28	2
a_normal_2_13	1	2.39453	-13.1789	-21.7392	2.41036	0.0145189	11.0041	-1.00231	28	2
a_normal_2_13	1	2.39844	-13.3886	-21.3854	1.2553	0.0145189	11.0041	-1.00231	28	2
a_normal_2_13	1	2.40234	-13.7786	-21.2126	0.0285696	0.0145189	11.0041	-1.00231	28	2
a_normal_2_13	1	2.40625	-14.2895	-21.1673	-1.26631	0.182981	10.9597	-0.877757	28	2
a_normal_2_13	1	2.41016	-14.8976	-21.2046	-2.60822	0.182981	10.9597	-0.877757	28	2
a_normal_2_13	1	2.41406	-15.2736	-21.2014	-4.03948	0.182981	10.9597	-0.877757	28	2
a_normal_2_13	1	2.41797	-15.6759	-21.0912	-5.52896	0.182981	10.9597	-0.877757	28	2
a_normal_2_13	1	2.42188	-16.0287	-20.8523	-7.02019	0.182981	10.9597	-0.877757	28	2
a_normal_2_13	1	2.42578	-16.2423	-20.3661	-8.46252	0.189421	10.8701	-0.841045	28	2
a_normal_2_13	1	2.42969	-16.3473	-19.8321	-9.82852	0.189421	10.8701	-0.841045	28	2
a_normal_2_13	1	2.43359	-16.4173	-19.2617	-11.0713	0.189421	10.8701	-0.841045	28	2
a_normal_2_13	1	2.4375	-16.4184	-18.4601	-12.188	0.189421	10.8701	-0.841045	28	2
a_normal_2_13	1	2.44141	-16.3301	-17.51	-13.1877	0.202402	10.7912	-0.784133	28	2
a_normal_2_13	1	2.44531	-16.0348	-16.1895	-14.1267	0.202402	10.7912	-0.784133	28	2
a_normal_2_13	1	2.44922	-15.6586	-14.5374	-15.0497	0.202402	10.7912	-0.784133	28	2
a_normal_2_13	1	2.45312	-15.2263	-12.4299	-16.0169	0.202402	10.7912	-0.784133	28	2
a_normal_2_13	1	2.45703	-14.7644	-9.94002	-16.9847	0.202402	10.7912	-0.784133	28	2
a_normal_2_13	1	2.46094	-14.2805	-7.15471	-17.8129	0.312338	10.8364	-0.562858	28	2
a_normal_2_13	1	2.46484	-13.71	-4.1093	-18.5382	0.312338	10.8364	-0.562858	28	2
a_normal_2_13	1	2.46875	-13.1882	-0.938525	-19.1567	0.312338	10.8364	-0.562858	28	2
a_normal_2_13	1	2.47266	-12.7722	2.31576	-19.6616	0.312338	10.8364	-0.562858	28	2
a_normal_2_13	1	2.47656	-12.4777	5.50957	-20.0525	0.442533	10.9074	-0.237478	28	2
a_normal_2_13	1	2.48047	-12.3018	8.55354	-20.3173	0.442533	10.9074	-0.237478	28	2
a_normal_2_13	1	2.48438	-12.2477	11.3002	-20.5125	0.442533	10.9074	-0.237478	28	2
a_normal_2_13	1	2.48828	-12.3271	13.6895	-20.6357	0.442533	10.9074	-0.237478	28	2
a_normal_2_13	1	2.49219	-12.4444	15.7032	-20.732	0.442533	10.9074	-0.237478	28	2
a_normal_2_13	1	2.49609	-12.5202	17.3389	-20.7373	0.502558	10.7537	0.00745587	28	2
a_normal_2_13	1	2.5	-12.5507	18.6208	-20.6411	0.502558	10.7537	0.00745587	28	2
a_normal_2_13	1	2.50391	-12.4605	19.6407	-20.4335	0.502558	10.7537	0.00745587	28	2
a_normal_2_13	1	2.50781	-12.2735	20.4233	-20.102	0.502558	10.7537	0.00745587	28	2
a_normal_2_13	1	2.51172	-11.9498	20.9236	-19.7033	0.386717	10.3275	0.231584	28	2
a_normal_2_13	1	2.51562	-11.49	21.1911	-19.2229	0.386717	10.3275	0.231584	28	2
a_normal_2_13	1	2.51953	-10.8443	21.1835	-18.6617	0.386717	10.3275	0.231584	28	2
a_normal_2_13	1	2.52344	-9.99782	20.962	-18.0742	0.386717	10.3275	0.231584	28	2
a_normal_2_13	1	2.52734	-8.96936	20.6024	-17.447	0.386717	10.3275	0.231584	28	2
a_normal_2_13	1	2.53125	-7.83625	20.2067	-16.8712	0.171114	9.72322	0.372001	28	2
a_normal_2_13	1	2.53516	-6.6304	19.8303	-16.3234	0.171114	9.72322	0.372001	28	2
a_normal_2_35	1	2.53906	-5.39999	19.6151	-15.85	0.171114	9.72322	0.372001	28	2
a_normal_2_35	1	2.54297	-4.18789	19.6219	-15.4355	0.171114	9.72322	0.372001	28	2
a_normal_2_35	1	2.54688	-2.99624	19.8963	-15.0709	-0.0451616	9.09818	0.437699	28	2
a_normal_2_35	1	2.55078	-1.87462	20.4789	-14.7361	-0.0451616	9.09818	0.437699	28	2
a_normal_2_35	1	2.55469	-0.831547	21.4409	-14.4176	-0.0451616	9.09818	0.437699	28	2
a_normal_2_35	1	2.55859	0.0624265	22.7431	-14.067	-0.0451616	9.09818	0.437699	28	2
a_normal_2_35	1	2.5625	0.847285	24.3569	-13.665	-0.188536	8.54851	0.509612	28	2
a_normal_2_35	1	2.56641	1.52238	26.2135	-13.2141	-0.188536	8.54851	0.509612	28	2
a_normal_2_35	1	2.57031	2.13179	28.2951	-12.7435	-0.188536	8.54851	0.509612	28	2
a_normal_2_35	1	2.57422	2.63407	30.5938	-12.1917	-0.188536	8.54851	0.509612	28	2
a_normal_2_35	1	2.57812	2.98383	32.9829	-11.5061	-0.188536	8.54851	0.509612	28	2
a_normal_2_35	1	2.58203	3.24508	35.3446	-10.7407	-0.165846	8.20707	0.629183	28	2
a_normal_2_35	1	2.58594	3.4936	37.6388	-9.88177	-0.165846	8.20707	0.629183	28	2
a_normal_2_35	1	2.58984	3.70913	39.845	-8.94559	-0.165846	8.20707	0.629183	28	2
a_normal_2_35	1	2.59375	3.92605	41.8869	-7.94789	-0.165846	8.20707	0.629183	28	2
a_normal_2_35	1	2.59766	4.14429	43.7697	-6.90658	0.0530681	8.18159	0.636735	28	2
a_normal_2_35	1	2.60156	4.36975	45.4594	-5.86545	0.0530681	8.18159	0.636735	28	2
a_normal_2_35	1	2.60547	4.59019	46.9624	-4.82149	0.0530681	8.18159	0.636735	28	2
a_normal_2_35	1	2.60938	4.88917	48.2791	-3.74807	0.0530681	8.18159	0.636735	28	2
a_normal_2_35	1	2.61328	5.30458	49.3766	-2.6615	0.0530681	8.18159	0.636735	28	2
a_normal_2_35	1	2.61719	5.86942	50.248	-1.66368	0.42233	8.38344	0.553358	28	2
a_normal_2_35	1	2.62109	6.58536	50.9012	-0.756236	0.42233	8.38344	0.553358	28	2
a_normal_2_35	1	2.625	7.43312	51.3975	0.0742293	0.42233	8.38344	0.553358	28	2
a_normal_2_35	1	2.62891	8.37646	51.7355	0.861199	0.42233	8.38344	0.553358	28	2
a_normal_2_35	1	2.63281	9.39589	51.9053	1.60082	0.824916	8.6571	0.310022	28	2
a_normal_2_35	1	2.63672	10.4519	51.9596	2.27162	0.824916	8.6571	0.310022	28	2
a_normal_2_35	1	2.64062	11.4594	51.9249	2.87992	0.824916	8.6571	0.310022	28	2
a_normal_2_35	1	2.64453	12.379	51.8442	3.42281	0.824916	8.6571	0.310022	28	2
a_normal_2_35	1	2.64844	13.2032	51.7616	3.93031	0.824916	8.6571	0.310022	28	2
a_normal_2_35	1	2.65234	13.9306	51.6681	4.41604	1.19737	8.81389	-0.0156859	28	2
a_normal_2_35	1	2.65625	14.6314	51.6208	4.8602	1.19737	8.81389	-0.0156859	28	2
a_normal_2_35	1	2.66016	15.2653	51.5996	5.29758	1.19737	8.81389	-0.0156859	28	2
a_normal_2_35	1	2.66406	15.8981	51.6778	5.73149	1.19737	8.81389	-0.0156859	28	2
a_normal_2_35	1	2.66797	16.5119	51.8354	6.17102	1.44828	8.81056	-0.323827	28	2
a_normal_2_35	1	2.67188	17.0362	52.0599	6.55636	1.44828	8.81056	-0.323827	28	2
a_normal_2_35	1	2.67578	17.4456	52.3269	6.93185	1.44828	8.81056	-0.323827	28	2
a_normal_2_35	1	2.67969	17.7249	52.5482	7.28903	1.44828	8.81056	-0.323827	28	2
a_normal_2_35	1	2.68359	17.9071	52.7527	7.67642	1.44828	8.81056	-0.323827	28	2
a_normal_2_35	1	2.6875	17.9376	52.8729	8.07468	1.57487	8.77401	-0.533029	28	2
a_normal_2_35	1	2.69141	17.8803	52.9454	8.47731	1.57487	8.77401	-0.533029	28	2
a_normal_2_35	1	2.69531	17.7096	53.0294	8.83949	1.57487	8.77401	-0.533029	28	2
a_normal_2_35	1	2.69922	17.4699	53.1896	9.14528	1.57487	8.77401	-0.533029	28	2
a_normal_2_35	1	2.70312	17.1495	53.3777	9.38255	1.61079	8.77666	-0.763129	28	2
a_normal_2_35	1	2.70703	16.7704	53.518	9.57553	1.61079	8.77666	-0.763129	28	2
a_normal_2_35	1	2.71094	16.3323	53.5948	9.7025	1.61079	8.77666	-0.763129	28	2
a_normal_2_35	1	2.71484	15.8024	53.6292	9.74886	1.61079	8.77666	-0.763129	28	2
a_normal_2_35	1	2.71875	15.1734	53.6322	9.70068	1.61079	8.77666	-0.763129	28	2
a_normal_2_35	1	2.72266	14.4262	53.5576	9.58336	1.68386	8.76176	-0.979135	28	2
a_normal_2_35	1	2.72656	13.6381	53.3824	9.38541	1.68386	8.76176	-0.979135	28	2
a_normal_2_35	1	2.73047	12.7812	53.049	9.13165	1.68386	8.76176	-0.979135	28	2
a_normal_2_35	1	2.73438	11.8708	52.5532	8.84856	1.68386	8.76176	-0.979135	28	2
a_normal_2_35	1	2.73828	10.9156	51.9001	8.5406	1.79135	8.73858	-1.19553	28	2
a_normal_2_35	1	2.74219	9.95031	51.0644	8.17021	1.79135	8.73858	-1.19553	28	2
a_normal_2_35	1	2.74609	8.92498	50.07	7.77329	1.79135	8.73858	-1.19553	28	2
a_normal_2_35	1	2.75	7.92287	48.9634	7.37491	1.79135	8.73858	-1.19553	28	2
a_normal_2_35	1	2.75391	6.98753	47.7082	6.96914	1.79135	8.73858	-1.19553	28	2
a_normal_2_35	1	2.75781	6.11862	46.2821	6.49685	1.83972	8.69494	-1.4964	28	2
a_normal_2_35	1	2.76172	5.3338	44.7022	6.00589	1.83972	8.69494	-1.4964	28	2
a_normal_2_35	1	2.76562	4.62002	42.9404	5.5002	1.83972	8.69494	-1.4964	28	2
a_normal_2_35	1	2.76953	3.99164	41.0531	4.99235	1.83972	8.69494	-1.4964	28	2
a_normal_2_35	1	2.77344	3.41476	39.0971	4.47357	1.78707	8.5871	-1.81367	28	2
a_normal_2_35	1	2.77734	2.89281	37.1115	3.97115	1.78707	8.5871	-1.81367	28	2
a_normal_2_35	1	2.78125	2.40528	35.1483	3.43967	1.78707	8.5871	-1.81367	28	2
a_normal_2_35	1	2.78516	1.96831	33.2512	2.93706	1.78707	8.5871	-1.81367	28	2
a_normal_2_35	1	2.78906	1.54076	31.4316	2.4411	1.78707	8.5871	-1.81367	28	2
a_normal_2_35	1	2.79297	1.11022	29.7128	1.92766	1.62843	8.41556	-2.00951	28	2
a_normal_2_35	1	2.79688	0.679873	28.1076	1.40652	1.62843	8.41556	-2.00951	28	2
a_normal_2_35	1	2.80078	0.22881	26.6164	0.889945	1.62843	8.41556	-2.00951	28	2
a_normal_2_35	1	2.80469	-0.235945	25.2277	0.377757	1.62843	8.41556	-2.00951	28	2
a_normal_2_35	1	2.80859	-0.773303	24.0109	-0.145185	1.4361	8.24414	-2.1651	28	2
a_normal_2_35	1	2.8125	-1.38868	22.8982	-0.657501	1.4361	8.24414	-2.1651	28	2
a_normal_2_35	1	2.81641	-2.10799	21.926	-1.15672	1.4361	8.24414	-2.1651	28	2
a_normal_2_35	1	2.82031	-2.90834	21.037	-1.65245	1.4361	8.24414	-2.1651	28	2
a_normal_2_35	1	2.82422	-3.78876	20.2093	-2.18651	1.30816	8.22497	-2.3439	28	2
a_normal_2_35	1	2.82812	-4.74829	19.4635	-2.73325	1.30816	8.22497	-2.3439	28	2
a_normal_2_35	1	2.83203	-5.80094	18.7959	-3.30987	1.30816	8.22497	-2.3439	28	2
a_normal_2_35	1	2.83594	-6.89457	18.1757	-3.88812	1.30816	8.22497	-2.3439	28	2
a_normal_2_35	1	2.83984	-8.00629	17.6096	-4.52155	1.30816	8.22497	-2.3439	28	2
a_normal_2_35	1	2.84375	-9.13525	17.1634	-5.20744	1.27513	8.31948	-2.66432	28	2
a_normal_2_35	1	2.84766	-10.2895	16.8045	-5.93431	1.27513	8.31948	-2.66432	28	2
a_normal_2_35	1	2.85156	-11.4678	16.5464	-6.74482	1.27513	8.31948	-2.66432	28	2
a_normal_2_35	1	2.85547	-12.672	16.3367	-7.61107	1.27513	8.31948	-2.66432	28	2
a_normal_2_35	1	2.85938	-13.9634	16.1669	-8.53926	1.24978	8.52304	-2.87383	28	2
a_normal_2_35	1	2.86328	-15.2811	16.0412	-9.54128	1.24978	8.52304	-2.87383	28	2
a_normal_2_35	1	2.86719	-16.6268	15.9692	-10.5331	1.24978	8.52304	-2.87383	28	2
a_normal_2_35	1	2.87109	-17.8027	16.0229	-11.4825	1.24978	8.52304	-2.87383	28	2
a_normal_2_35	1	2.875	-18.6651	16.2078	-12.3171	1.24978	8.52304	-2.87383	28	2
a_normal_2_35	1	2.87891	-19.2414	16.3927	-13.0604	1.17274	8.80532	-2.761	28	2
a_normal_2_35	1	2.88281	-19.5811	16.6222	-13.7555	1.17274	8.80532	-2.761	28	2
a_normal_2_35	1	2.88672	-19.6542	17.0072	-14.3214	1.17274	8.80532	-2.761	28	2
a_normal_2_35	1	2.89062	-19.4319	17.5163	-14.8091	1.17274	8.80532	-2.761	28	2
a_normal_2_35	1	2.89453	-18.9585	17.9738	-15.2046	1.17966	9.04841	-2.85851	28	2
a_normal_2_35	1	2.89844	-18.258	18.3465	-15.4914	1.17966	9.04841	-2.85851	28	2
a_normal_2_35	1	2.90234	-17.428	18.6116	-15.675	1.17966	9.04841	-2.85851	28	2
a_normal_2_35	1	2.90625	-16.5224	18.7954	-15.7185	1.17966	9.04841	-2.85851	28	2
a_normal_2_35	1	2.91016	-15.6163	18.8809	-15.6052	1.17966	9.04841	-2.85851	28	2
a_normal_2_35	1	2.91406	-14.7633	18.9294	-15.3246	1.24711	9.4419	-2.89436	28	2
a_normal_2_35	1	2.91797	-14.0234	18.9339	-14.9208	1.24711	9.4419	-2.89436	28	2
a_normal_2_35	1	2.92188	-13.4297	18.9858	-14.4117	1.24711	9.4419	-2.89436	28	2
a_normal_2_35	1	2.92578	-13.0019	19.1215	-13.8261	1.24711	9.4419	-2.89436	28	2
a_normal_2_35	1	2.92969	-12.6724	19.3757	-13.1352	1.28362	10.1436	-2.68336	28	2
a_normal_2_35	1	2.93359	-12.3948	19.8497	-12.35	1.28362	10.1436	-2.68336	28	2
a_normal_2_35	1	2.9375	-12.1008	20.5417	-11.481	1.28362	10.1436	-2.68336	28	2
a_normal_2_35	1	2.94141	-11.7498	21.3935	-10.4846	1.28362	10.1436	-2.68336	28	2
a_normal_2_35	1	2.94531	-11.2313	22.4091	-9.36124	1.28362	10.1436	-2.68336	28	2
a_normal_2_35	1	2.94922	-10.5088	23.5152	-8.13187	1.17311	11.1704	-2.13348	28	2
a_normal_2_35	1	2.95312	-9.60726	24.6715	-6.75704	1.17311	11.1704	-2.13348	28	2
a_normal_2_35	1	2.95703	-8.50258	25.7893	-5.27361	1.17311	11.1704	-2.13348	28	2
a_normal_2_35	1	2.96094	-7.27313	26.8466	-3.68689	1.17311	11.1704	-2.13348	28	2
a_normal_2_35	1	2.96484	-5.96672	27.7481	-1.99	0.894092	11.9556	-1.51853	28	2
a_normal_2_35	1	2.96875	-4.61388	28.5521	-0.182352	0.894092	11.9556	-1.51853	28	2
a_normal_2_35	1	2.97266	-3.27939	29.2632	1.71875	0.894092	11.9556	-1.51853	28	2
a_normal_2_35	1	2.97656	-1.98317	29.9158	3.72359	0.894092	11.9556	-1.51853	28	2
a_normal_2_35	1	2.98047	-0.785928	30.5545	5.82416	0.894092	11.9556	-1.51853	28	2
a_normal_2_35	1	2.98438	0.29931	31.1025	7.9622	0.675097	12.0362	-1.10306	28	2
a_normal_2_35	1	2.98828	1.21552	31.4868	10.0972	0.675097	12.0362	-1.10306	28	2
a_normal_2_35	1	2.99219	1.94115	31.623	12.2322	0.675097	12.0362	-1.10306	28	2
a_normal_2_35	1	2.99609	2.49145	31.3359	14.3792	0.675097	12.0362	-1.10306	28	2
a_normal_2_35	1	3	2.89878	30.5833	16.5078	0.409262	11.7547	-0.89627	28	2
a_normal_2_35	1	3.00391	3.185	29.412	18.5803	0.409262	11.7547	-0.89627	28	2
a_normal_2_35	1	3.00781	3.31136	27.866	20.6052	0.409262	11.7547	-0.89627	28	2
a_normal_2_35	1	3.01172	3.27973	25.9877	22.4896	0.409262	11.7547	-0.89627	28	2
a_normal_2_35	1	3.01562	3.11868	23.8198	24.2524	0.409262	11.7547	-0.89627	28	2
a_normal_2_35	1	3.01953	2.79281	21.454	25.8309	-0.0891387	11.605	-0.77695	28	2
a_normal_2_35	1	3.02344	2.3667	18.9982	27.2283	-0.0891387	11.605	-0.77695	28	2
a_normal_2_35	1	3.02734	1.71727	16.3585	28.486	-0.0891387	11.605	-0.77695	28	2
a_normal_2_35	1	3.03125	0.879158	13.7344	29.584	-0.0891387	11.605	-0.77695	28	2
a_normal_2_35	1	3.03516	-0.0341535	11.1848	30.5274	-0.723166	11.6389	-0.398343	28	2
a_normal_2_35	1	3.03906	-1.15005	8.59867	31.3651	-0.723166	11.6389	-0.398343	28	2
a_normal_2_35	1	3.04297	-2.22342	6.17447	32.0697	-0.723166	11.6389	-0.398343	28	2
a_normal_2_35	1	3.04688	-3.33078	3.90427	32.6446	-0.723166	11.6389	-0.398343	28	2
a_normal_2_35	1	3.05078	-4.41688	1.86686	33.12	-0.723166	11.6389	-0.398343	28	2
a_normal_2_35	1	3.05469	-5.51546	0.170003	33.4353	-1.51476	11.5308	-0.292028	28	2
a_normal_2_35	1	3.05859	-6.68554	-1.43218	33.6191	-1.51476	11.5308	-0.292028	28	2
a_normal_2_35	1	3.0625	-7.7092	-2.71798	33.651	-1.51476	11.5308	-0.292028	28	2
a_normal_2_35	1	3.06641	-8.56679	-3.78625	33.589	-1.51476	11.5308	-0.292028	28	2
a_normal_2_35	1	3.07031	-9.23371	-4.66846	33.4229	-2.04986	10.9641	-0.217408	28	2
a_normal_2_35	1	3.07422	-9.71623	-5.37662	33.2828	-2.04986	10.9641	-0.217408	28	2
a_normal_2_35	1	3.07812	-9.91622	-5.91031	33.0393	-2.04986	10.9641	-0.217408	28	2
a_normal_2_35	1	3.08203	-9.82357	-6.36436	32.7065	-2.04986	10.9641	-0.217408	28	2
a_normal_2_35	1	3.08594	-9.40498	-6.80517	32.25	-2.16902	10.287	-0.236823	28	2
a_normal_2_35	1	3.08984	-8.77757	-7.24832	31.6878	-2.16902	10.287	-0.236823	28	2
a_normal_2_35	1	3.09375	-7.88305	-7.80978	31.0695	-2.16902	10.287	-0.236823	28	2
a_normal_2_35	1	3.09766	-6.81782	-8.54629	30.3535	-2.16902	10.287	-0.236823	28	2
a_normal_2_35	1	3.10156	-5.64378	-9.48805	29.4966	-2.16902	10.287	-0.236823	28	2
a_normal_2_35	1	3.10547	-4.43467	-10.6816	28.4881	-1.94646	9.78352	-0.301181	28	2
a_normal_2_35	1	3.10938	-3.22203	-12.1623	27.4513	-1.94646	9.78352	-0.301181	28	2
a_normal_2_35	1	3.11328	-1.97326	-13.9281	26.2955	-1.94646	9.78352	-0.301181	28	2
a_normal_2_35	1	3.11719	-0.681225	-16.0156	25.0263	-1.94646	9.78352	-0.301181	28	2
a_normal_2_35	1	3.12109	0.699652	-18.4211	23.6761	-1.68492	9.4859	-0.426028	28	2
a_normal_2_35	1	3.125	2.15902	-21.0844	22.2102	-1.68492	9.4859	-0.426028	28	2
a_normal_2_35	1	3.12891	3.57403	-23.859	20.6282	-1.68492	9.4859	-0.426028	28	2
a_normal_2_35	1	3.13281	4.88427	-26.5934	19.0103	-1.68492	9.4859	-0.426028	28	2
a_normal_2_35	1	3.13672	6.07699	-29.3077	17.2598	-1.68492	9.4859	-0.426028	28	2
a_normal_2_35	1	3.14062	7.08351	-31.9609	15.4073	-1.38351	9.12021	-0.63169	28	2
a_normal_2_35	1	3.14453	7.92778	-34.5384	13.508	-1.38351	9.12021	-0.63169	28	2
a_normal_2_35	1	3.14844	8.59393	-37.0645	11.5645	-1.38351	9.12021	-0.63169	28	2
a_normal_2_35	1	3.15234	9.04301	-39.5478	9.56697	-1.38351	9.12021	-0.63169	28	2
a_normal_2_35	1	3.15625	9.34215	-41.9754	7.57753	-1.11809	9.08376	-0.846519	28	2
a_normal_2_35	1	3.16016	9.50461	-44.3532	5.58987	-1.11809	9.08376	-0.846519	28	2
a_normal_2_35	1	3.16406	9.56983	-46.6358	3.62769	-1.11809	9.08376	-0.846519	28	2
a_normal_2_35	1	3.16797	9.5247	-48.7474	1.74335	-1.11809	9.08376	-0.846519	28	2
a_normal_2_35	1	3.17188	9.43414	-50.6549	0.00454528	-1.11809	9.08376	-0.846519	28	2
a_normal_2_35	1	3.17578	9.36587	-52.3711	-1.60181	-0.958835	9.10587	-1.06884	28	2
a_normal_2_35	1	3.17969	9.47061	-53.8546	-3.12084	-0.958835	9.10587	-1.06884	28	2
a_normal_2_35	1	3.18359	9.71018	-54.989	-4.4497	-0.958835	9.10587	-1.06884	28	2
a_normal_2_35	1	3.1875	10.1316	-55.7583	-5.48147	-0.958835	9.10587	-1.06884	28	2
a_normal_2_35	1	3.19141	10.7974	-56.2311	-6.27535	-0.841957	9.11317	-1.36815	28	2
a_normal_2_35	1	3.19531	11.7017	-56.4962	-6.97097	-0.841957	9.11317	-1.36815	28	2
a_normal_2_35	1	3.19922	12.8209	-56.6352	-7.64158	-0.841957	9.11317	-1.36815	28	2
a_normal_2_35	1	3.20312	14.0999	-56.6395	-8.31222	-0.841957	9.11317	-1.36815	28	2
a_normal_2_35	1	3.20703	15.4594	-56.45	-9.01267	-0.841957	9.11317	-1.36815	28	2
a_normal_2_35	1	3.21094	16.9044	-56.0762	-9.68193	-0.828431	9.08383	-1.69615	28	2
a_normal_2_35	1	3.21484	18.3474	-55.6135	-10.262	-0.828431	9.08383	-1.69615	28	2
a_normal_2_35	1	3.21875	19.86	-55.1257	-10.7095	-0.828431	9.08383	-1.69615	28	2
a_normal_2_35	1	3.22266	21.4119	-54.6706	-11.0787	-0.828431	9.08383	-1.69615	28	2
a_normal_2_35	1	3.22656	22.9149	-54.3181	-11.4477	-0.859463	9.075	-2.01226	28	2
a_normal_2_35	1	3.23047	24.3267	-54.0722	-11.8017	-0.859463	9.075	-2.01226	28	2
a_normal_2_35	1	3.23438	25.622	-53.9871	-12.2129	-0.859463	9.075	-2.01226	28	2
a_normal_2_35	1	3.23828	26.6577	-54.0014	-12.6724	-0.859463	9.075	-2.01226	28	2
a_normal_2_35	1	3.24219	27.4582	-54.149	-13.1244	-0.859463	9.075	-2.01226	28	2
a_normal_2_35	1	3.24609	27.9308	-54.4918	-13.4949	-0.971608	9.07093	-2.21015	28	2
a_normal_2_35	1	3.25	28.1839	-55.0026	-13.7847	-0.971608	9.07093	-2.21015	28	2
a_normal_2_35	1	3.25391	28.2877	-55.6432	-13.9324	-0.971608	9.07093	-2.21015	28	2
a_normal_2_35	1	3.25781	28.2495	-56.3777	-13.9478	-0.971608	9.07093	-2.21015	28	2
a_normal_2_35	1	3.26172	28.1298	-57.1924	-13.8732	-1.11786	8.97847	-2.31152	28	2
a_normal_2_35	1	3.26562	27.9117	-58.0567	-13.7307	-1.11786	8.97847	-2.31152	28	2
a_normal_2_35	1	3.26953	27.6269	-58.992	-13.5357	-1.11786	8.97847	-2.31152	28	2
a_normal_2_35	1	3.27344	27.2338	-59.9055	-13.2817	-1.11786	8.97847	-2.31152	28	2
a_normal_2_35	1	3.27734	26.6337	-60.8012	-12.9477	-1.11786	8.97847	-2.31152	28	2
a_normal_2_35	1	3.28125	25.8187	-61.6175	-12.5735	-1.26621	9.02204	-2.34044	28	2
a_normal_2_35	1	3.28516	24.7547	-62.257	-12.1431	-1.26621	9.02204	-2.34044	28	2
a_normal_2_35	1	3.28906	23.4954	-62.6867	-11.6057	-1.26621	9.02204	-2.34044	28	2
a_normal_2_35	1	3.29297	22.0922	-62.9286	-10.9755	-1.26621	9.02204	-2.34044	28	2
a_normal_2_35	1	3.29688	20.5937	-62.9683	-10.2807	-1.40722	8.95821	-2.38049	28	2
a_normal_2_35	1	3.30078	19.0283	-62.744	-9.53946	-1.40722	8.95821	-2.38049	28	2
a_normal_2_35	1	3.30469	17.447	-62.2835	-8.78673	-1.40722	8.95821	-2.38049	28	2
a_normal_2_35	1	3.30859	15.8833	-61.5954	-8.0052	-1.40722	8.95821	-2.38049	28	2
a_normal_2_35	1	3.3125	14.4078	-60.6461	-7.20819	-1.59201	9.03486	-2.46443	28	2
a_normal_2_35	1	3.31641	13.0221	-59.5228	-6.47983	-1.59201	9.03486	-2.46443	28	2
a_normal_2_35	1	3.32031	11.7427	-58.1982	-5.76913	-1.59201	9.03486	-2.46443	28	2
a_normal_2_35	1	3.32422	10.5585	-56.6971	-5.03356	-1.59201	9.03486	-2.46443	28	2
a_normal_2_35	1	3.32812	9.44393	-55.0816	-4.33984	-1.59201	9.03486	-2.46443	28	2
a_normal_2_35	1	3.33203	8.40457	-53.3871	-3.67399	-1.76894	9.18405	-2.4445	28	2
a_normal_2_35	1	3.33594	7.39212	-51.689	-3.07039	-1.76894	9.18405	-2.4445	28	2
a_normal_2_35	1	3.33984	6.40227	-50.0469	-2.52899	-1.76894	9.18405	-2.4445	28	2
a_normal_2_35	1	3.34375	5.45474	-48.4402	-1.9902	-1.76894	9.18405	-2.4445	28	2
a_normal_2_35	1	3.34766	4.56831	-46.9506	-1.43897	-1.87119	9.20893	-2.4381	28	2
a_normal_2_35	1	3.35156	3.67151	-45.5933	-0.92951	-1.87119	9.20893	-2.4381	28	2
a_normal_2_35	1	3.35547	2.77083	-44.3617	-0.427035	-1.87119	9.20893	-2.4381	28	2
a_normal_2_35	1	3.35938	1.86942	-43.2795	0.0389883	-1.87119	9.20893	-2.4381	28	2
a_normal_2_35	1	3.36328	0.955444	-42.3304	0.482279	-1.87119	9.20893	-2.4381	28	2
a_normal_2_35	1	3.36719	0.0175565	-41.511	0.903945	-1.92599	9.2974	-2.45877	28	2
a_normal_2_35	1	3.37109	-0.978767	-40.7941	1.31698	-1.92599	9.2974	-2.45877	28	2
a_normal_2_35	1	3.375	-1.99498	-40.1658	1.73666	-1.92599	9.2974	-2.45877	28	2
a_normal_2_35	1	3.37891	-3.01822	-39.6218	2.13586	-1.92599	9.2974	-2.45877	28	2
a_normal_2_35	1	3.38281	-4.06894	-39.1429	2.48582	-1.98776	9.40445	-2.54723	28	2
a_normal_2_35	1	3.38672	-5.18155	-38.8065	2.77998	-1.98776	9.40445	-2.54723	28	2
a_normal_2_35	1	3.39062	-6.38873	-38.3972	3.09255	-1.98776	9.40445	-2.54723	28	2
a_normal_2_35	1	3.39453	-7.72462	-37.9186	3.4286	-1.98776	9.40445	-2.54723	28	2
a_normal_2_35	1	3.39844	-9.11442	-37.3561	3.78693	-1.98776	9.40445	-2.54723	28	2
a_normal_2_35	1	3.40234	-10.5406	-36.7615	4.13077	-2.11442	9.55182	-2.62468	28	2
a_normal_2_35	1	3.40625	-11.9747	-36.1453	4.47869	-2.11442	9.55182	-2.62468	28	2
a_normal_2_35	1	3.41016	-13.3388	-35.586	4.83049	-2.11442	9.55182	-2.62468	28	2
a_normal_2_35	1	3.41406	-14.6185	-34.9825	5.23955	-2.11442	9.55182	-2.62468	28	2
a_normal_2_35	1	3.41797	-15.8149	-34.3101	5.67928	-2.05336	9.93041	-2.61127	28	2
a_normal_2_35	1	3.42188	-16.8905	-33.617	6.15411	-2.05336	9.93041	-2.61127	28	2
a_normal_2_35	1	3.42578	-17.8272	-32.9786	6.63256	-2.05336	9.93041	-2.61127	28	2
a_normal_2_35	1	3.42969	-18.5991	-32.398	7.10554	-2.05336	9.93041	-2.61127	28	2
a_normal_2_35	1	3.43359	-19.2322	-31.8607	7.60906	-2.05336	9.93041	-2.61127	28	2
a_normal_2_35	1	3.4375	-19.7033	-31.3645	8.10588	-1.56284	10.3055	-2.5114	28	2
a_normal_2_35	1	3.44141	-20.0562	-30.9103	8.64397	-1.56284	10.3055	-2.5114	28	2
a_normal_2_35	1	3.44531	-20.2788	-30.5498	9.16174	-1.56284	10.3055	-2.5114	28	2
a_normal_2_35	1	3.44922	-20.3863	-30.2485	9.70189	-1.56284	10.3055	-2.5114	28	2
a_normal_2_35	1	3.45312	-20.435	-29.944	10.2395	-1.21756	10.4064	-2.49614	28	2
a_normal_2_35	1	3.45703	-20.6182	-29.6604	10.7867	-1.21756	10.4064	-2.49614	28	2
a_normal_2_35	1	3.46094	-21.0397	-29.4621	11.2833	-1.21756	10.4064	-2.49614	28	2
a_normal_2_35	1	3.46484	-21.5537	-29.3925	11.7021	-1.21756	10.4064	-2.49614	28	2
a_normal_2_35	1	3.46875	-21.9622	-29.4275	12.041	-1.21756	10.4064	-2.49614	28	2
a_normal_2_35	1	3.47266	-22.1543	-29.4966	12.2799	-1.00666	10.2804	-2.09052	28	2
a_normal_2_35	1	3.47656	-22.0781	-29.5534	12.397	-1.00666	10.2804	-2.09052	28	2
a_normal_2_35	1	3.48047	-21.7137	-29.5448	12.3982	-1.00666	10.2804	-2.09052	28	2
a_normal_2_35	1	3.48438	-21.1796	-29.3938	12.2804	-1.00666	10.2804	-2.09052	28	2
a_normal_2_35	1	3.48828	-20.5077	-29.0953	12.064	-0.736871	10.2104	-1.79733	28	2
a_normal_2_35	1	3.49219	-19.8031	-28.7102	11.7212	-0.736871	10.2104	-1.79733	28	2
a_normal_2_35	1	3.49609	-19.1865	-28.2337	11.2672	-0.736871	10.2104	-1.79733	28	2
a_normal_2_35	1	3.5	-18.6744	-27.6852	10.7222	-0.736871	10.2104	-1.79733	28	2
a_normal_2_35	1	3.50391	-18.3213	-27.1008	10.1233	-0.736871	10.2104	-1.79733	28	2
a_normal_2_35	1	3.50781	-18.1134	-26.4735	9.48823	-0.25262	10.5365	-1.58941	28	2
a_normal_2_35	1	3.51172	-18.008	-25.8203	8.83347	-0.25262	10.5365	-1.58941	28	2
a_normal_2_35	1	3.51562	-17.9375	-25.1751	8.15113	-0.25262	10.5365	-1.58941	28	2
a_normal_2_35	1	3.51953	-17.8644	-24.5554	7.44253	-0.25262	10.5365	-1.58941	28	2
a_normal_2_35	1	3.52344	-17.7503	-23.9422	6.70598	0.217566	10.9363	-1.40045	28	2
a_normal_2_35	1	3.52734	-17.6	-23.3588	5.90709	0.217566	10.9363	-1.40045	28	2
a_normal_2_35	1	3.53125	-17.4303	-22.8188	5.03105	0.217566	10.9363	-1.40045	28	2
a_normal_2_35	1	3.53516	-17.26	-22.32	4.02507	0.217566	10.9363	-1.40045	28	2
a_normal_2_35	1	3.53906	-17.0771	-21.8456	2.85083	0.217566	10.9363	-1.40045	28	2
a_normal_2_35	1	3.54297	-16.8971	-21.3824	1.48971	0.451563	11.0182	-1.19536	28	2
a_normal_2_35	1	3.54688	-16.6873	-20.8584	-0.034278	0.451563	11.0182	-1.19536	28	2
a_normal_2_35	1	3.55078	-16.4608	-20.2587	-1.68936	0.451563	11.0182	-1.19536	28	2
a_normal_2_35	1	3.55469	-16.2455	-19.5543	-3.44828	0.451563	11.0182	-1.19536	28	2
a_normal_2_35	1	3.55859	-15.987	-18.7355	-5.29408	0.556015	10.8517	-1.00931	28	2
a_normal_2_35	1	3.5625	-15.7114	-17.7779	-7.16895	0.556015	10.8517	-1.00931	28	2
a_normal_2_35	1	3.56641	-15.3599	-16.6944	-9.06849	0.556015	10.8517	-1.00931	28	2
a_normal_2_35	1	3.57031	-14.9719	-15.4821	-10.8903	0.556015	10.8517	-1.00931	28	2
a_normal_2_35	1	3.57422	-14.5522	-14.1206	-12.6499	0.552796	10.6377	-0.850333	28	2
a_normal_2_35	1	3.57812	-14.1144	-12.5873	-14.3059	0.552796	10.6377	-0.850333	28	2
a_normal_2_35	1	3.58203	-13.6413	-10.8697	-15.8484	0.552796	10.6377	-0.850333	28	2
a_normal_2_35	1	3.58594	-13.1913	-8.88464	-17.2441	0.552796	10.6377	-0.850333	28	2
a_normal_2_35	1	3.58984	-12.6948	-6.62718	-18.539	0.552796	10.6377	-0.850333	28	2
a_normal_2_35	1	3.59375	-12.148	-4.05112	-19.6904	0.506151	10.4682	-0.649751	28	2
a_normal_2_35	1	3.59766	-11.616	-1.22261	-20.7231	0.506151	10.4682	-0.649751	28	2
a_normal_2_35	1	3.60156	-11.1308	1.75972	-21.5803	0.506151	10.4682	-0.649751	28	2
a_normal_2_35	1	3.60547	-10.717	4.72459	-22.2856	0.506151	10.4682	-0.649751	28	2
a_normal_2_35	1	3.60938	-10.4037	7.62821	-22.8493	0.426718	10.4383	-0.473345	28	2
a_normal_2_35	1	3.61328	-10.1831	10.3664	-23.2544	0.426718	10.4383	-0.473345	28	2
a_normal_2_35	1	3.61719	-10.0506	12.9412	-23.5029	0.426718	10.4383	-0.473345	28	2
a_normal_2_35	1	3.62109	-9.99611	15.2474	-23.6082	0.426718	10.4383	-0.473345	28	2
a_normal_2_35	1	3.625	-9.98891	17.2507	-23.5715	0.426718	10.4383	-0.473345	28	2
a_normal_2_35	1	3.62891	-9.93741	18.9657	-23.3847	0.274922	10.4224	-0.317555	28	2
a_normal_2_35	1	3.63281	-10.079	20.4779	-23.1385	0.274922	10.4224	-0.317555	28	2
a_normal_2_35	1	3.63672	-10.3208	21.6781	-22.8269	0.274922	10.4224	-0.317555	28	2
a_normal_2_35	1	3.64062	-10.7235	22.6978	-22.346	0.274922	10.4224	-0.317555	28	2
a_normal_2_35	1	3.64453	-11.1006	23.5933	-21.6652	0.0533254	10.1987	-0.1355	28	2
a_normal_2_57	1	3.64844	-11.3194	24.2367	-20.827	0.0533254	10.1987	-0.1355	28	2
a_normal_2_57	1	3.65234	-11.4828	24.8815	-19.8839	0.0533254	10.1987	-0.1355	28	2
a_normal_2_57	1	3.65625	-11.5639	25.3012	-18.8647	0.0533254	10.1987	-0.1355	28	2
a_normal_2_57	1	3.66016	-11.4117	25.5814	-17.791	0.0533254	10.1987	-0.1355	28	2
a_normal_2_57	1	3.66406	-11.1687	25.7854	-16.6923	-0.206448	9.72645	0.0928894	28	2
a_normal_2_57	1	3.66797	-10.7738	25.8961	-15.6681	-0.206448	9.72645	0.0928894	28	2
a_normal_2_57	1	3.67188	-10.1154	25.933	-14.7027	-0.206448	9.72645	0.0928894	28	2
a_normal_2_57	1	3.67578	-9.36103	25.9144	-13.8678	-0.206448	9.72645	0.0928894	28	2
a_normal_2_57	1	3.67969	-8.48867	25.9444	-13.1451	-0.440145	9.13788	0.399131	28	2
a_normal_2_57	1	3.68359	-7.50999	26.1604	-12.5052	-0.440145	9.13788	0.399131	28	2
a_normal_2_57	1	3.6875	-6.47486	26.5744	-11.977	-0.440145	9.13788	0.399131	28	2
a_normal_2_57	1	3.69141	-5.45747	27.2063	-11.5459	-0.440145	9.13788	0.399131	28	2
a_normal_2_57	1	3.69531	-4.50459	28.126	-11.2312	-0.440145	9.13788	0.399131	28	2
a_normal_2_57	1	3.69922	-3.55947	29.4653	-11.0092	-0.673822	8.62068	0.653471	28	2
a_normal_2_57	1	3.70312	-2.70216	31.1501	-10.7444	-0.673822	8.62068	0.653471	28	2
a_normal_2_57	1	3.70703	-1.99086	33.2053	-10.5224	-0.673822	8.62068	0.653471	28	2
a_normal_2_57	1	3.71094	-1.51078	35.5205	-10.2397	-0.673822	8.62068	0.653471	28	2
a_normal_2_57	1	3.71484	-1.1226	38.1099	-9.78024	-0.799762	8.29742	0.788684	28	2
a_normal_2_57	1	3.71875	-0.714636	40.8736	-9.18545	-0.799762	8.29742	0.788684	28	2
a_normal_2_57	1	3.72266	-0.168779	43.6632	-8.53037	-0.799762	8.29742	0.788684	28	2
a_normal_2_57	1	3.72656	0.526114	46.3645	-7.84174	-0.799762	8.29742	0.788684	28	2
a_normal_2_57	1	3.73047	1.38363	48.8595	-7.07057	-0.799762	8.29742	0.788684	28	2
a_normal_2_57	1	3.73438	2.40176	51.0869	-6.29536	-0.773638	8.23591	0.742696	28	2
a_normal_2_57	1	3.73828	3.5191	53.0301	-5.5609	-0.773638	8.23591	0.742696	28	2
a_normal_2_57	1	3.74219	4.68911	54.7236	-4.81169	-0.773638	8.23591	0.742696	28	2
a_normal_2_57	1	3.74609	5.83182	56.0963	-4.05139	-0.773638	8.23591	0.742696	28	2
a_normal_2_57	1	3.75	6.96344	57.149	-3.23585	-0.62234	8.41074	0.55734	28	2
a_normal_2_57	1	3.75391	8.14408	57.9449	-2.33505	-0.62234	8.41074	0.55734	28	2
a_normal_2_57	1	3.75781	9.37132	58.5531	-1.39187	-0.62234	8.41074	0.55734	28	2
a_normal_2_57	1	3.76172	10.5714	58.9739	-0.411331	-0.62234	8.41074	0.55734	28	2
a_normal_2_57	1	3.76562	11.7339	59.2222	0.52138	-0.62234	8.41074	0.55734	28	2
a_normal_2_57	1	3.76953	12.8128	59.2858	1.36693	-0.308107	8.6896	0.344595	28	2
a_normal_2_57	1	3.77344	13.8599	59.1468	2.10572	-0.308107	8.6896	0.344595	28	2
a_normal_2_57	1	3.77734	14.8768	58.8597	2.77274	-0.308107	8.6896	0.344595	28	2
a_normal_2_57	1	3.78125	15.8501	58.4259	3.41319	-0.308107	8.6896	0.344595	28	2
a_normal_2_57	1	3.78516	16.8057	57.8495	4.08194	0.117194	8.90612	0.112505	28	2
a_normal_2_57	1	3.78906	17.7384	57.1226	4.71806	0.117194	8.90612	0.112505	28	2
a_normal_2_57	1	3.79297	18.6524	56.1839	5.29637	0.117194	8.90612	0.112505	28	2
a_normal_2_57	1	3.79688	19.4743	55.1155	5.81073	0.117194	8.90612	0.112505	28	2
a_normal_2_57	1	3.80078	20.2233	54.0277	6.28512	0.117194	8.90612	0.112505	28	2
a_normal_2_57	1	3.80469	20.8524	52.9364	6.7066	0.533986	8.98816	-0.122716	28	2
a_normal_2_57	1	3.80859	21.3793	51.8745	7.11643	0.533986	8.98816	-0.122716	28	2
a_normal_2_57	1	3.8125	21.7971	50.8972	7.50627	0.533986	8.98816	-0.122716	28	2
a_normal_2_57	1	3.81641	22.1083	50.033	7.91582	0.533986	8.98816	-0.122716	28	2
a_normal_2_57	1	3.82031	22.312	49.2884	8.29643	0.896021	8.96159	-0.401491	28	2
a_normal_2_57	1	3.82422	22.4134	48.726	8.64061	0.896021	8.96159	-0.401491	28	2
a_normal_2_57	1	3.82812	22.3968	48.3191	8.9561	0.896021	8.96159	-0.401491	28	2
a_normal_2_57	1	3.83203	22.2678	48.0689	9.22046	0.896021	8.96159	-0.401491	28	2
a_normal_2_57	1	3.83594	22.035	47.9799	9.4779	1.14414	8.90402	-0.706106	28	2
a_normal_2_57	1	3.83984	21.7212	48.0291	9.67514	1.14414	8.90402	-0.706106	28	2
a_normal_2_57	1	3.84375	21.3155	48.2159	9.833	1.14414	8.90402	-0.706106	28	2
a_normal_2_57	1	3.84766	20.8552	48.4948	9.93253	1.14414	8.90402	-0.706106	28	2
a_normal_2_57	1	3.85156	20.2953	48.8018	9.95278	1.14414	8.90402	-0.706106	28	2
a_normal_2_57	1	3.85547	19.6555	49.0909	9.90655	1.30693	8.8517	-1.00664	28	2
a_normal_2_57	1	3.85938	18.8891	49.3628	9.7762	1.30693	8.8517	-1.00664	28	2
a_normal_2_57	1	3.86328	18.0291	49.5501	9.55993	1.30693	8.8517	-1.00664	28	2
a_normal_2_57	1	3.86719	17.0444	49.6389	9.27382	1.30693	8.8517	-1.00664	28	2
a_normal_2_57	1	3.87109	15.9529	49.6489	8.92128	1.42991	8.79489	-1.25113	28	2
a_normal_2_57	1	3.875	14.7479	49.5304	8.49667	1.42991	8.79489	-1.25113	28	2
a_normal_2_57	1	3.87891	13.4379	49.251	8.01537	1.42991	8.79489	-1.25113	28	2
a_normal_2_57	1	3.88281	12.0519	48.7767	7.47716	1.42991	8.79489	-1.25113	28	2
a_normal_2_57	1	3.88672	10.5995	48.1321	6.92051	1.42991	8.79489	-1.25113	28	2
a_normal_2_57	1	3.89062	9.12564	47.3105	6.34934	1.54957	8.7724	-1.45332	28	2
a_normal_2_57	1	3.89453	7.68203	46.3414	5.74054	1.54957	8.7724	-1.45332	28	2
a_normal_2_57	1	3.89844	6.25524	45.2261	5.14057	1.54957	8.7724	-1.45332	28	2
a_normal_2_57	1	3.90234	4.83254	44.0074	4.56693	1.54957	8.7724	-1.45332	28	2
a_normal_2_57	1	3.90625	3.45843	42.6397	3.97065	1.69531	8.77487	-1.67373	28	2
a_normal_2_57	1	3.91016	2.16917	41.172	3.36772	1.69531	8.77487	-1.67373	28	2
a_normal_2_57	1	3.91406	0.921998	39.6509	2.76443	1.69531	8.77487	-1.67373	28	2
a_normal_2_57	1	3.91797	-0.26434	38.0789	2.19057	1.69531	8.77487	-1.67373	28	2
a_normal_2_57	1	3.92188	-1.35711	36.5091	1.68339	1.69531	8.77487	-1.67373	28	2
a_normal_2_57	1	3.92578	-2.38762	34.9355	1.24564	1.77044	8.71648	-1.92644	28	2
a_normal_2_57	1	3.92969	-3.31724	33.3613	0.832183	1.77044	8.71648	-1.92644	28	2
a_normal_2_57	1	3.93359	-4.15388	31.7894	0.421072	1.77044	8.71648	-1.92644	28	2
a_normal_2_57	1	3.9375	-4.88718	30.2347	0.0121452	1.77044	8.71648	-1.92644	28	2
a_normal_2_57	1	3.94141	-5.56386	28.7499	-0.370906	1.73726	8.59772	-2.17454	28	2
a_normal_2_57	1	3.94531	-6.19563	27.3226	-0.72333	1.73726	8.59772	-2.17454	28	2
a_normal_2_57	1	3.94922	-6.81445	26.0007	-1.06453	1.73726	8.59772	-2.17454	28	2
a_normal_2_57	1	3.95312	-7.44774	24.7521	-1.39506	1.73726	8.59772	-2.17454	28	2
a_normal_2_57	1	3.95703	-8.14541	23.5913	-1.73327	1.73726	8.59772	-2.17454	28	2
a_normal_2_57	1	3.96094	-8.89242	22.5318	-2.0937	1.59509	8.49981	-2.38012	28	2
a_normal_2_57	1	3.96484	-9.68935	21.5477	-2.44247	1.59509	8.49981	-2.38012	28	2
a_normal_2_57	1	3.96875	-10.495	20.6802	-2.79807	1.59509	8.49981	-2.38012	28	2
a_normal_2_57	1	3.97266	-11.318	19.8996	-3.17501	1.59509	8.49981	-2.38012	28	2
a_normal_2_57	1	3.97656	-12.1365	19.2613	-3.59314	1.48965	8.5301	-2.54124	28	2
a_normal_2_57	1	3.98047	-12.9806	18.7077	-4.0623	1.48965	8.5301	-2.54124	28	2
a_normal_2_57	1	3.98438	-13.8312	18.2378	-4.54432	1.48965	8.5301	-2.54124	28	2
a_normal_2_57	1	3.98828	-14.7326	17.8413	-5.07131	1.48965	8.5301	-2.54124	28	2
a_normal_2_57	1	3.99219	-15.596	17.5177	-5.64403	1.48965	8.5301	-2.54124	28	2
a_normal_2_57	1	3.99609	-16.4589	17.2517	-6.22157	1.40716	8.61136	-2.7329	28	2
a_normal_2_57	1	4	-17.2797	16.9718	-6.85133	1.40716	8.61136	-2.7329	28	2
a_normal_2_57	1	4.00391	-18.0367	16.7175	-7.53373	1.40716	8.61136	-2.7329	28	2
a_normal_2_57	1	4.00781	-18.6912	16.4964	-8.22452	1.40716	8.61136	-2.7329	28	2
a_normal_2_57	1	4.01172	-19.2066	16.2564	-8.91735	1.38549	8.73844	-2.95693	28	2
a_normal_2_57	1	4.01562	-19.5957	16.0042	-9.62103	1.38549	8.73844	-2.95693	28	2
a_normal_2_57	1	4.01953	-19.8765	15.7435	-10.2785	1.38549	8.73844	-2.95693	28	2
a_normal_2_57	1	4.02344	-20.0155	15.4777	-10.9128	1.38549	8.73844	-2.95693	28	2
a_normal_2_57	1	4.02734	-19.9334	15.3349	-11.4358	1.38549	8.73844	-2.95693	28	2
a_normal_2_57	1	4.03125	-19.635	15.2766	-11.8409	1.32439	8.92079	-3.13287	28	2
a_normal_2_57	1	4.03516	-19.1218	15.3342	-12.0894	1.32439	8.92079	-3.13287	28	2
a_normal_2_57	1	4.03906	-18.476	15.3771	-12.2335	1.32439	8.92079	-3.13287	28	2
a_normal_2_57	1	4.04297	-17.7663	15.4388	-12.2395	1.32439	8.92079	-3.13287	28	2
a_normal_2_57	1	4.04688	-17.0169	15.4677	-12.138	1.32191	9.08147	-3.23098	28	2
a_normal_2_57	1	4.05078	-16.304	15.4832	-11.8718	1.32191	9.08147	-3.23098	28	2
a_normal_2_57	1	4.05469	-15.6764	15.4534	-11.4459	1.32191	9.08147	-3.23098	28	2
a_normal_2_57	1	4.05859	-15.1391	15.4101	-10.8948	1.32191	9.08147	-3.23098	28	2
a_normal_2_57	1	4.0625	-14.6934	15.3957	-10.2516	1.32191	9.08147	-3.23098	28	2
a_normal_2_57	1	4.06641	-14.338	15.4118	-9.51478	1.3582	9.38505	-3.34958	28	2
a_normal_2_57	1	4.07031	-14.0743	15.5224	-8.72453	1.3582	9.38505	-3.34958	28	2
a_normal_2_57	1	4.07422	-13.8384	15.7943	-7.86266	1.3582	9.38505	-3.34958	28	2
a_normal_2_57	1	4.07812	-13.6557	16.178	-6.94159	1.3582	9.38505	-3.34958	28	2
a_normal_2_57	1	4.08203	-13.4938	16.6919	-5.99104	1.34061	9.65173	-3.4059	28	2
a_normal_2_57	1	4.08594	-13.3338	17.2997	-4.96181	1.34061	9.65173	-3.4059	28	2
a_normal_2_57	1	4.08984	-13.14	17.8988	-3.84879	1.34061	9.65173	-3.4059	28	2
a_normal_2_57	1	4.09375	-12.9199	18.4746	-2.67398	1.34061	9.65173	-3.4059	28	2
a_normal_2_57	1	4.09766	-12.6628	18.9807	-1.41058	1.28845	9.86998	-3.36955	28	2
a_normal_2_57	1	4.10156	-12.338	19.3607	-0.0480276	1.28845	9.86998	-3.36955	28	2
a_normal_2_57	1	4.10547	-12.0111	19.639	1.38798	1.28845	9.86998	-3.36955	28	2
a_normal_2_57	1	4.10938	-11.6734	19.7458	2.94154	1.28845	9.86998	-3.36955	28	2
a_normal_2_57	1	4.11328	-11.3253	19.7046	4.59793	1.28845	9.86998	-3.36955	28	2
a_normal_2_57	1	4.11719	-10.9734	19.5879	6.34624	1.10206	10.3575	-2.97526	28	2
a_normal_2_57	1	4.12109	-10.6625	19.4084	8.11942	1.10206	10.3575	-2.97526	28	2
a_normal_2_57	1	4.125	-10.4203	19.1662	9.88943	1.10206	10.3575	-2.97526	28	2
a_normal_2_57	1	4.12891	-10.2465	18.8198	11.6595	1.10206	10.3575	-2.97526	28	2
a_normal_2_57	1	4.13281	-10.1288	18.3473	13.4087	0.747474	11.0417	-2.45777	28	2
a_normal_2_57	1	4.13672	-10.0407	17.6805	15.0963	0.747474	11.0417	-2.45777	28	2
a_normal_2_57	1	4.14062	-9.98667	16.7723	16.7166	0.747474	11.0417	-2.45777	28	2
a_normal_2_57	1	4.14453	-9.91443	15.6048	18.2876	0.747474	11.0417	-2.45777	28	2
a_normal_2_57	1	4.14844	-9.85164	14.2084	19.7789	0.747474	11.0417	-2.45777	28	2
a_normal_2_57	1	4.15234	-9.81874	12.6122	21.1023	0.439847	11.5526	-2.05974	28	2
a_normal_2_57	1	4.15625	-9.82911	10.8377	22.2956	0.439847	11.5526	-2.05974	28	2
a_normal_2_57	1	4.16016	-9.90746	8.88491	23.2937	0.439847	11.5526	-2.05974	28	2
a_normal_2_57	1	4.16406	-10.0177	6.83381	24.133	0.439847	11.5526	-2.05974	28	2
a_normal_2_57	1	4.16797	-10.1792	4.68327	24.8211	0.275139	11.6143	-1.65344	28	2
a_normal_2_57	1	4.17188	-10.4191	2.45603	25.4073	0.275139	11.6143	-1.65344	28	2
a_normal_2_57	1	4.17578	-10.6979	0.221318	25.8934	0.275139	11.6143	-1.65344	28	2
a_normal_2_57	1	4.17969	-11.0376	-2.06218	26.2456	0.275139	11.6143	-1.65344	28	2
a_normal_2_57	1	4.18359	-11.3904	-4.23728	26.4823	0.275139	11.6143	-1.65344	28	2
a_normal_2_57	1	4.1875	-11.7261	-6.2765	26.6331	0.0681481	11.343	-1.32342	28	2
a_normal_2_57	1	4.19141	-12.0186	-8.12392	26.7289	0.0681481	11.343	-1.32342	28	2
a_normal_2_57	1	4.19531	-12.264	-9.69963	26.7962	0.0681481	11.343	-1.32342	28	2
a_normal_2_57	1	4.19922	-12.4707	-11.0615	26.8573	0.0681481	11.343	-1.32342	28	2
a_normal_2_57	1	4.20312	-12.6316	-12.214	26.8707	-0.291033	10.9529	-1.08082	28	2
a_normal_2_57	1	4.20703	-12.743	-13.1555	26.8239	-0.291033	10.9529	-1.08082	28	2
a_normal_2_57	1	4.21094	-12.7834	-13.9439	26.7138	-0.291033	10.9529	-1.08082	28	2
a_normal_2_57	1	4.21484	-12.7801	-14.5896	26.5854	-0.291033	10.9529	-1.08082	28	2
a_normal_2_57	1	4.21875	-12.6163	-15.049	26.4364	-0.291033	10.9529	-1.08082	28	2
a_normal_2_57	1	4.22266	-12.3056	-15.4086	26.2321	-0.852251	10.5951	-0.890885	28	2
a_normal_2_57	1	4.22656	-11.8344	-15.7358	26.0111	-0.852251	10.5951	-0.890885	28	2
a_normal_2_57	1	4.23047	-11.2433	-16.0946	25.765	-0.852251	10.5951	-0.890885	28	2
a_normal_2_57	1	4.23438	-10.5769	-16.6116	25.4774	-0.852251	10.5951	-0.890885	28	2
a_normal_2_57	1	4.23828	-9.97864	-17.1808	25.1503	-1.53269	10.7651	-0.884466	28	2
a_normal_2_57	1	4.24219	-9.31135	-17.9038	24.7795	-1.53269	10.7651	-0.884466	28	2
a_normal_2_57	1	4.24609	-8.50095	-18.9161	24.3762	-1.53269	10.7651	-0.884466	28	2
a_normal_2_57	1	4.25	-7.614	-20.0785	23.9122	-1.53269	10.7651	-0.884466	28	2
a_normal_2_57	1	4.25391	-6.75244	-21.4551	23.3577	-1.53269	10.7651	-0.884466	28	2
a_normal_2_57	1	4.25781	-5.83167	-23.2619	22.7082	-2.14681	10.946	-0.687694	28	2
a_normal_2_57	1	4.26172	-4.95581	-25.2722	21.9236	-2.14681	10.946	-0.687694	28	2
a_normal_2_57	1	4.26562	-4.09884	-27.5924	20.951	-2.14681	10.946	-0.687694	28	2
a_normal_2_57	1	4.26953	-3.20626	-30.2072	19.8622	-2.14681	10.946	-0.687694	28	2
a_normal_2_57	1	4.27344	-2.34533	-33.0816	18.6895	-2.47547	10.7012	-0.684382	28	2
a_normal_2_57	1	4.27734	-1.57403	-36.1135	17.443	-2.47547	10.7012	-0.684382	28	2
a_normal_2_57	1	4.28125	-0.66171	-39.0868	16.1025	-2.47547	10.7012	-0.684382	28	2
a_normal_2_57	1	4.28516	0.304368	-42.0074	14.6904	-2.47547	10.7012	-0.684382	28	2
a_normal_2_57	1	4.28906	1.23522	-44.7825	13.1508	-2.47547	10.7012	-0.684382	28	2
a_normal_2_57	1	4.29297	2.10578	-47.3329	11.5373	-2.42077	10.2468	-0.706082	28	2
a_normal_2_57	1	4.29688	2.96662	-49.5595	9.91023	-2.42077	10.2468	-0.706082	28	2
a_normal_2_57	1	4.30078	3.80335	-51.4214	8.25836	-2.42077	10.2468	-0.706082	28	2
a_normal_2_57	1	4.30469	4.60518	-52.9006	6.58881	-2.42077	10.2468	-0.706082	28	2
a_normal_2_57	1	4.30859	5.42744	-54.0309	4.90245	-2.21596	9.89222	-0.818345	28	2
a_normal_2_57	1	4.3125	6.20958	-54.8857	3.25667	-2.21596	9.89222	-0.818345	28	2
a_normal_2_57	1	4.31641	7.01316	-55.529	1.67924	-2.21596	9.89222	-0.818345	28	2
a_normal_2_57	1	4.32031	7.8847	-55.9594	0.199616	-2.21596	9.89222	-0.818345	28	2
a_normal_2_57	1	4.32422	8.77924	-56.1395	-1.19295	-1.93515	9.62157	-0.90933	28	2
a_normal_2_57	1	4.32812	9.68076	-56.0072	-2.4253	-1.93515	9.62157	-0.90933	28	2
a_normal_2_57	1	4.33203	10.5859	-55.6133	-3.51118	-1.93515	9.62157	-0.90933	28	2
a_normal_2_57	1	4.33594	11.4886	-55.0719	-4.46369	-1.93515	9.62157	-0.90933	28	2
a_normal_2_57	1	4.33984	12.3919	-54.5242	-5.40249	-1.93515	9.62157	-0.90933	28	2
a_normal_2_57	1	4.34375	13.5072	-54.1134	-6.25682	-1.64458	9.49128	-0.986653	28	2
a_normal_2_57	1	4.34766	14.8063	-53.7464	-7.0099	-1.64458	9.49128	-0.986653	28	2
a_normal_2_57	1	4.35156	16.2981	-53.3705	-7.72325	-1.64458	9.49128	-0.986653	28	2
a_normal_2_57	1	4.35547	17.9106	-52.9654	-8.46139	-1.64458	9.49128	-0.986653	28	2
a_normal_2_57	1	4.35938	19.5457	-52.571	-9.22902	-1.39153	9.39791	-1.06052	28	2
a_normal_2_57	1	4.36328	21.1368	-52.1751	-9.95025	-1.39153	9.39791	-1.06052	28	2
a_normal_2_57	1	4.36719	22.5758	-51.7835	-10.6184	-1.39153	9.39791	-1.06052	28	2
a_normal_2_57	1	4.37109	23.8076	-51.4141	-11.2243	-1.39153	9.39791	-1.06052	28	2
a_normal_2_57	1	4.375	24.8603	-51.1609	-11.8095	-1.39153	9.39791	-1.06052	28	2
a_normal_2_57	1	4.37891	25.7396	-51.0839	-12.4257	-1.2178	9.32933	-1.21432	28	2
a_normal_2_57	1	4.38281	26.4896	-51.1802	-13.0416	-1.2178	9.32933	-1.21432	28	2
a_normal_2_57	1	4.38672	27.1435	-51.4863	-13.6335	-1.2178	9.32933	-1.21432	28	2
a_normal_2_57	1	4.39062	27.7	-51.9084	-14.1666	-1.2178	9.32933	-1.21432	28	2
a_normal_2_57	1	4.39453	28.2263	-52.4678	-14.6916	-1.17641	9.32828	-1.48462	28	2
a_normal_2_57	1	4.39844	28.6973	-53.1457	-15.2417	-1.17641	9.32828	-1.48462	28	2
a_normal_2_57	1	4.40234	29.0738	-53.874	-15.7411	-1.17641	9.32828	-1.48462	28	2
a_normal_2_57	1	4.40625	29.3456	-54.5429	-16.1744	-1.17641	9.32828	-1.48462	28	2
a_normal_2_57	1	4.41016	29.4909	-55.1137	-16.4437	-1.17641	9.32828	-1.48462	28	2
a_normal_2_57	1	4.41406	29.4357	-55.5643	-16.5689	-1.18755	9.25837	-1.71053	28	2
a_normal_2_57	1	4.41797	29.1509	-55.8977	-16.5658	-1.18755	9.25837	-1.71053	28	2
a_normal_2_57	1	4.42188	28.6687	-56.1701	-16.423	-1.18755	9.25837	-1.71053	28	2
a_normal_2_57	1	4.42578	27.9688	-56.3727	-16.1681	-1.18755	9.25837	-1.71053	28	2
a_normal_2_57	1	4.42969	27.1005	-56.5	-15.8035	-1.1975	9.21687	-1.91648	28	2
a_normal_2_57	1	4.43359	26.0335	-56.5376	-15.3585	-1.1975	9.21687	-1.91648	28	2
a_normal_2_57	1	4.4375	24.8518	-56.4156	-14.834	-1.1975	9.21687	-1.91648	28	2
a_normal_2_57	1	4.44141	23.5938	-56.2102	-14.2963	-1.1975	9.21687	-1.91648	28	2
a_normal_2_57	1	4.44531	22.2721	-55.7707	-13.6449	-1.1975	9.21687	-1.91648	28	2
a_normal_2_57	1	4.44922	20.9256	-55.1264	-12.9152	-1.17019	9.1838	-2.07202	28	2
a_normal_2_57	1	4.45312	19.615	-54.2217	-12.1496	-1.17019	9.1838	-2.07202	28	2
a_normal_2_57	1	4.45703	18.3534	-53.1081	-11.3708	-1.17019	9.1838	-2.07202	28	2
a_normal_2_57	1	4.46094	17.1652	-51.8582	-10.5793	-1.17019	9.1838	-2.07202	28	2
a_normal_2_57	1	4.46484	16.038	-50.4699	-9.82944	-1.15423	9.12776	-2.17817	28	2
a_normal_2_57	1	4.46875	14.9867	-49.051	-9.14294	-1.15423	9.12776	-2.17817	28	2
a_normal_2_57	1	4.47266	14.0015	-47.5852	-8.46311	-1.15423	9.12776	-2.17817	28	2
a_normal_2_57	1	4.47656	13.0465	-46.0123	-7.71226	-1.15423	9.12776	-2.17817	28	2
a_normal_2_57	1	4.48047	12.0904	-44.406	-6.99504	-1.15423	9.12776	-2.17817	28	2
a_normal_2_57	1	4.48438	11.1423	-42.875	-6.30685	-1.16838	9.04897	-2.28761	28	2
a_normal_2_57	1	4.48828	10.2047	-41.4813	-5.67606	-1.16838	9.04897	-2.28761	28	2
a_normal_2_57	1	4.49219	9.25928	-40.2597	-5.09984	-1.16838	9.04897	-2.28761	28	2
a_normal_2_57	1	4.49609	8.27955	-39.19	-4.56665	-1.16838	9.04897	-2.28761	28	2
a_normal_2_57	1	4.5	7.29405	-38.2677	-4.04161	-1.19165	8.92752	-2.3561	28	2
a_normal_2_57	1	4.50391	6.31492	-37.4917	-3.55109	-1.19165	8.92752	-2.3561	28	2
a_normal_2_57	1	4.50781	5.30614	-36.8131	-3.09046	-1.19165	8.92752	-2.3561	28	2
a_normal_2_57	1	4.51172	4.24238	-36.2152	-2.64037	-1.19165	8.92752	-2.3561	28	2
a_normal_2_57	1	4.51562	3.13819	-35.6643	-2.16758	-1.19165	8.92752	-2.3561	28	2
a_normal_2_57	1	4.51953	1.9777	-35.1642	-1.70894	-1.23154	8.7902	-2.40076	28	2
a_normal_2_57	1	4.52344	0.742846	-34.6854	-1.30244	-1.23154	8.7902	-2.40076	28	2
a_normal_2_57	1	4.52734	-0.58662	-34.2866	-0.963407	-1.23154	8.7902	-2.40076	28	2
a_normal_2_57	1	4.53125	-2.04178	-33.8358	-0.584319	-1.23154	8.7902	-2.40076	28	2
a_normal_2_57	1	4.53516	-3.6046	-33.3385	-0.173144	-1.43465	8.87236	-2.59139	28	2
a_normal_2_57	1	4.53906	-5.21624	-32.7999	0.256698	-1.43465	8.87236	-2.59139	28	2
a_normal_2_57	1	4.54297	-6.83557	-32.24	0.734062	-1.43465	8.87236	-2.59139	28	2
a_normal_2_57	1	4.54688	-8.39975	-31.6657	1.22089	-1.43465	8.87236	-2.59139	28	2
a_normal_2_57	1	4.55078	-9.91142	-31.0986	1.75541	-1.43465	8.87236	-2.59139	28	2
a_normal_2_57	1	4.55469	-11.3494	-30.4907	2.36211	-1.47006	8.80392	-2.52065	28	2
a_normal_2_57	1	4.55859	-12.6636	-29.9393	2.99577	-1.47006	8.80392	-2.52065	28	2
a_normal_2_57	1	4.5625	-13.9047	-29.3879	3.69976	-1.47006	8.80392	-2.52065	28	2
a_normal_2_57	1	4.56641	-15.0407	-28.8903	4.45871	-1.47006	8.80392	-2.52065	28	2
a_normal_2_57	1	4.57031	-16.0825	-28.4109	5.25511	-1.41502	8.87973	-2.50013	28	2
a_normal_2_57	1	4.57422	-17.0498	-27.9936	6.09897	-1.41502	8.87973	-2.50013	28	2
a_normal_2_57	1	4.57812	-17.9341	-27.6712	6.994	-1.41502	8.87973	-2.50013	28	2
a_normal_2_57	1	4.58203	-18.7454	-27.421	7.91978	-1.41502	8.87973	-2.50013	28	2
a_normal_2_57	1	4.58594	-19.4547	-27.2158	8.89568	-1.38473	9.01148	-2.63135	28	2
a_normal_2_57	1	4.58984	-20.0937	-27.092	9.85375	-1.38473	9.01148	-2.63135	28	2
a_normal_2_57	1	4.59375	-20.6538	-27.007	10.8008	-1.38473	9.01148	-2.63135	28	2
a_normal_2_57	1	4.59766	-21.2373	-26.9322	11.794	-1.38473	9.01148	-2.63135	28	2
a_normal_2_57	1	4.60156	-22.0394	-26.7806	12.8042	-1.38473	9.01148	-2.63135	28	2
a_normal_2_57	1	4.60547	-22.9125	-26.6691	13.7651	-1.59996	9.18571	-2.85844	28	2
a_normal_2_57	1	4.60938	-23.7133	-26.6465	14.5512	-1.59996	9.18571	-2.85844	28	2
a_normal_2_57	1	4.61328	-24.3887	-26.744	15.1857	-1.59996	9.18571	-2.85844	28	2
a_normal_2_57	1	4.61719	-24.787	-26.9023	15.6196	-1.59996	9.18571	-2.85844	28	2
a_normal_2_57	1	4.62109	-24.8413	-26.9993	15.94	-2.04243	9.41691	-3.01576	28	2
a_normal_2_57	1	4.625	-24.5297	-26.9724	16.1079	-2.04243	9.41691	-3.01576	28	2
a_normal_2_57	1	4.62891	-23.894	-26.7861	16.0978	-2.04243	9.41691	-3.01576	28	2
a_normal_2_57	1	4.63281	-22.9468	-26.4422	15.9364	-2.04243	9.41691	-3.01576	28	2
a_normal_2_57	1	4.63672	-21.8494	-25.9393	15.6102	-2.04243	9.41691	-3.01576	28	2
a_normal_2_57	1	4.64062	-20.6269	-25.3389	15.1331	-1.96265	9.78233	-3.0074	28	2
a_normal_2_57	1	4.64453	-19.327	-24.6517	14.5126	-1.96265	9.78233	-3.0074	28	2
a_normal_2_57	1	4.64844	-17.9923	-23.9146	13.7527	-1.96265	9.78233	-3.0074	28	2
a_normal_2_57	1	4.65234	-16.6274	-23.1927	12.9108	-1.96265	9.78233	-3.0074	28	2
a_normal_2_57	1	4.65625	-15.2071	-22.5119	12.0087	-1.47348	9.93162	-2.69348	28	2
a_normal_2_57	1	4.66016	-13.7756	-21.912	11.0583	-1.47348	9.93162	-2.69348	28	2
a_normal_2_57	1	4.66406	-12.3545	-21.3383	10.0888	-1.47348	9.93162	-2.69348	28	2
a_normal_2_57	1	4.66797	-10.9907	-20.8373	9.09814	-1.47348	9.93162	-2.69348	28	2
a_normal_2_57	1	4.67188	-9.68754	-20.3995	8.09027	-1.47348	9.93162	-2.69348	28	2
a_normal_2_57	1	4.67578	-8.52832	-20.0723	7.05119	-1.04012	10.2049	-2.35775	28	2
a_normal_2_57	1	4.67969	-7.51495	-19.8385	5.95263	-1.04012	10.2049	-2.35775	28	2
a_normal_2_57	1	4.68359	-6.7088	-19.765	4.85107	-1.04012	10.2049	-2.35775	28	2
a_normal_2_57	1	4.6875	-6.07001	-19.8499	3.65142	-1.04012	10.2049	-2.35775	28	2
a_normal_2_57	1	4.69141	-5.63509	-20.1003	2.33462	-0.666436	10.4635	-1.80187	28	2
a_normal_2_57	1	4.69531	-5.40891	-20.532	0.864693	-0.666436	10.4635	-1.80187	28	2
a_normal_2_57	1	4.69922	-5.36047	-21.0469	-0.679388	-0.666436	10.4635	-1.80187	28	2
a_normal_2_57	1	4.70312	-5.43948	-21.5814	-2.27323	-0.666436	10.4635	-1.80187	28	2
a_normal_2_57	1	4.70703	-5.59204	-22.0689	-3.93224	-0.666436	10.4635	-1.80187	28	2
a_normal_2_57	1	4.71094	-5.76991	-22.4195	-5.64128	-0.305215	10.8267	-1.49919	28	2
a_normal_2_57	1	4.71484	-5.92716	-22.5655	-7.35631	-0.305215	10.8267	-1.49919	28	2
a_normal_2_57	1	4.71875	-6.00829	-22.478	-9.13651	-0.305215	10.8267	-1.49919	28	2
a_normal_2_57	1	4.72266	-5.96934	-22.0614	-10.9788	-0.305215	10.8267	-1.49919	28	2
a_normal_2_57	1	4.72656	-5.80724	-21.2512	-12.9008	-0.951879	11.1482	-1.31224	28	2
a_normal_2_57	1	4.73047	-5.51906	-20.0489	-14.8691	-0.146072	11.4087	-0.837643	28	2
a_normal_2_57	1	4.73438	-5.17056	-18.4258	-16.8753	-0.146072	11.4087	-0.837643	28	2
a_normal_2_57	1	4.73828	-4.82417	-16.4116	-18.8849	-0.146072	11.4087	-0.837643	28	2
a_normal_2_57	1	4.74219	-4.51848	-14.04	-20.8679	-0.146072	11.4087	-0.837643	28	2
a_normal_2_57	1	4.74609	-4.3289	-11.2899	-22.8197	0.387719	11.2514	-0.596697	28	2
a_normal_2_57	1	4.75	-4.29446	-8.23035	-24.6793	0.387719	11.2514	-0.596697	28	2
a_normal_2_57	1	4.75391	-4.42841	-4.94192	-26.3677	0.387719	11.2514	-0.596697	28	2
a_normal_2_57	1	4.75781	-4.76723	-1.61738	-27.8994	0.387719	11.2514	-0.596697	28	2
a_normal_2_57	1	4.76172	-5.29196	1.62537	-29.2581	0.387719	11.2514	-0.596697	28	2
a_normal_2_57	1	4.76562	-5.95785	4.63253	-30.4404	0.551136	10.9048	-0.474495	28	2
a_normal_2_57	1	4.76953	-6.76394	7.36498	-31.3923	0.551136	10.9048	-0.474495	28	2
a_normal_2_57	1	4.77344	-7.61109	9.67533	-32.1459	0.551136	10.9048	-0.474495	28	2
a_normal_2_57	1	4.77734	-8.48839	11.5872	-32.6335	0.551136	10.9048	-0.474495	28	2
a_normal_2_57	1	4.78125	-9.32883	13.0068	-32.8681	0.44278	10.6723	-0.333498	28	2
a_normal_3_13	1	1.47155	-17.8464	11.3884	7.17478	0.44278	10.6723	-0.333498	28	2
a_normal_3_13	1	1.47547	-15.8247	11.4154	8.8599	0.44278	10.6723	-0.333498	28	2
a_normal_3_13	1	1.4794	-13.6753	11.706	10.1294	0.44278	10.6723	-0.333498	28	2
a_normal_3_13	1	1.48332	-11.4254	12.2594	11.0124	0.44278	10.6723	-0.333498	28	2
a_normal_3_13	1	1.48725	-9.13041	13.0686	11.5486	0.234598	10.5337	-0.146828	28	2
a_normal_3_13	1	1.49117	-6.93248	14.1093	11.7848	0.234598	10.5337	-0.146828	28	2
a_normal_3_13	1	1.49509	-4.85965	15.3612	11.7296	0.234598	10.5337	-0.146828	28	2
a_normal_3_13	1	1.49902	-3.01296	16.817	11.3614	0.234598	10.5337	-0.146828	28	2
a_normal_3_13	1	1.50294	-1.37842	18.5055	10.7761	0.116309	10.408	0.0459248	28	2
a_normal_3_13	1	1.50687	0.0602656	20.3945	10.0347	0.116309	10.408	0.0459248	28	2
a_normal_3_13	1	1.51079	1.33051	22.4206	9.20149	0.116309	10.408	0.0459248	28	2
a_normal_3_13	1	1.51472	2.56263	24.6813	8.32851	0.116309	10.408	0.0459248	28	2
a_normal_3_13	1	1.51864	3.67213	26.9836	7.38498	0.116309	10.408	0.0459248	28	2
a_normal_3_13	1	1.52256	4.59052	29.2093	6.42196	0.171795	10.3321	0.217709	28	2
a_normal_3_13	1	1.52649	5.38074	31.4872	5.49701	0.171795	10.3321	0.217709	28	2
a_normal_3_13	1	1.53041	6.05799	33.8236	4.65884	0.171795	10.3321	0.217709	28	2
a_normal_3_13	1	1.53434	6.59802	36.1325	3.93304	0.171795	10.3321	0.217709	28	2
a_normal_3_13	1	1.53826	6.9807	38.4002	3.33791	0.33379	10.2483	0.331169	28	2
a_normal_3_13	1	1.54218	7.22857	40.59	2.84623	0.33379	10.2483	0.331169	28	2
a_normal_3_13	1	1.54611	7.40483	42.6581	2.55719	0.33379	10.2483	0.331169	28	2
a_normal_3_13	1	1.55003	7.54271	44.5241	2.43706	0.33379	10.2483	0.331169	28	2
a_normal_3_13	1	1.55396	7.73341	46.1205	2.49243	0.33379	10.2483	0.331169	28	2
a_normal_3_13	1	1.55788	7.98628	47.2697	2.64635	0.398683	10.0037	0.418615	28	2
a_normal_3_13	1	1.56181	8.31612	47.8687	2.85229	0.398683	10.0037	0.418615	28	2
a_normal_3_13	1	1.56573	8.64774	47.9591	3.08393	0.398683	10.0037	0.418615	28	2
a_normal_3_13	1	1.56965	8.98697	47.4794	3.37869	0.398683	10.0037	0.418615	28	2
a_normal_3_13	1	1.57358	9.32455	46.5021	3.71864	0.267008	9.60043	0.551027	28	2
a_normal_3_13	1	1.5775	9.66651	45.0425	4.12241	0.267008	9.60043	0.551027	28	2
a_normal_3_13	1	1.58143	10.0752	43.2462	4.56899	0.267008	9.60043	0.551027	28	2
a_normal_3_13	1	1.58535	10.6306	41.2577	5.08907	0.267008	9.60043	0.551027	28	2
a_normal_3_13	1	1.58927	11.3168	39.0803	5.7118	0.267008	9.60043	0.551027	28	2
a_normal_3_13	1	1.5932	12.0469	36.7383	6.45897	0.0632847	9.18676	0.581602	28	2
a_normal_3_13	1	1.59712	12.8545	34.2872	7.24112	0.0632847	9.18676	0.581602	28	2
a_normal_3_13	1	1.60105	13.7001	31.8217	8.00896	0.0632847	9.18676	0.581602	28	2
a_normal_3_13	1	1.60497	14.5641	29.4377	8.66193	0.0632847	9.18676	0.581602	28	2
a_normal_3_13	1	1.60889	15.4454	27.2654	9.22945	-0.0532216	8.88965	0.539089	28	2
a_normal_3_13	1	1.61282	16.3671	25.3806	9.77526	-0.0532216	8.88965	0.539089	28	2
a_normal_3_13	1	1.61674	17.2944	23.7634	10.2289	-0.0532216	8.88965	0.539089	28	2
a_normal_3_13	1	1.62067	18.1974	22.4513	10.6039	-0.0532216	8.88965	0.539089	28	2
a_normal_3_13	1	1.62459	19.0117	21.4146	10.9398	-0.0532216	8.88965	0.539089	28	2
a_normal_3_13	1	1.62852	19.7385	20.6518	11.2265	0.00677869	8.76699	0.509513	28	2
a_normal_3_13	1	1.63244	20.3496	20.1168	11.4486	0.00677869	8.76699	0.509513	28	2
a_normal_3_13	1	1.63636	20.8504	19.7418	11.5914	0.00677869	8.76699	0.509513	28	2
a_normal_3_13	1	1.64029	21.2137	19.528	11.6766	0.00677869	8.76699	0.509513	28	2
a_normal_3_13	1	1.64421	21.4401	19.4408	11.6802	0.288312	8.78782	0.51989	28	2
a_normal_3_13	1	1.64814	21.5424	19.4888	11.6093	0.288312	8.78782	0.51989	28	2
a_normal_3_13	1	1.65206	21.5325	19.6476	11.4643	0.288312	8.78782	0.51989	28	2
a_normal_3_13	1	1.65598	21.4457	19.9238	11.2461	0.288312	8.78782	0.51989	28	2
a_normal_3_13	1	1.65991	21.2917	20.243	10.9969	0.288312	8.78782	0.51989	28	2
a_normal_3_13	1	1.66383	21.0439	20.6121	10.7002	0.632702	8.87011	0.507907	28	2
a_normal_3_13	1	1.66776	20.6981	20.9752	10.3257	0.632702	8.87011	0.507907	28	2
a_normal_3_13	1	1.67168	20.3126	21.3652	9.88018	0.632702	8.87011	0.507907	28	2
a_normal_3_13	1	1.6756	19.8655	21.76	9.38496	0.632702	8.87011	0.507907	28	2
a_normal_3_13	1	1.67953	19.3568	22.1176	8.83351	0.932131	8.94709	0.347276	28	2
a_normal_3_13	1	1.68345	18.8104	22.446	8.2643	0.932131	8.94709	0.347276	28	2
a_normal_3_13	1	1.68738	18.2163	22.7612	7.65735	0.932131	8.94709	0.347276	28	2
a_normal_3_13	1	1.6913	17.6064	23.0314	7.02048	0.932131	8.94709	0.347276	28	2
a_normal_3_13	1	1.69523	16.9221	23.2466	6.36106	0.932131	8.94709	0.347276	28	2
a_normal_3_13	1	1.69915	16.2355	23.4484	5.713	1.1408	8.99369	0.0839952	28	2
a_normal_3_13	1	1.70307	15.4752	23.6017	5.09357	1.1408	8.99369	0.0839952	28	2
a_normal_3_13	1	1.707	14.6507	23.67	4.51625	1.1408	8.99369	0.0839952	28	2
a_normal_3_13	1	1.71092	13.7623	23.6666	3.93733	1.1408	8.99369	0.0839952	28	2
a_normal_3_13	1	1.71485	12.8071	23.568	3.38664	1.28309	9.00965	-0.208357	28	2
a_normal_3_13	1	1.71877	11.7823	23.3939	2.89259	1.28309	9.00965	-0.208357	28	2
a_normal_3_13	1	1.72269	10.6944	23.1448	2.42861	1.28309	9.00965	-0.208357	28	2
a_normal_3_13	1	1.72662	9.58512	22.7829	1.9664	1.28309	9.00965	-0.208357	28	2
a_normal_3_13	1	1.73054	8.43469	22.3285	1.52675	1.36623	8.97974	-0.466466	28	2
a_normal_3_13	1	1.73447	7.24212	21.8009	1.14722	1.36623	8.97974	-0.466466	28	2
a_normal_3_13	1	1.73839	6.02733	21.2485	0.789186	1.36623	8.97974	-0.466466	28	2
a_normal_3_13	1	1.74232	4.77354	20.6099	0.442692	1.36623	8.97974	-0.466466	28	2
a_normal_3_13	1	1.74624	3.50351	19.9399	0.0862756	1.36623	8.97974	-0.466466	28	2
a_normal_3_13	1	1.75016	2.22101	19.2431	-0.258683	1.42418	8.87827	-0.720003	28	2
a_normal_3_13	1	1.75409	0.926657	18.5594	-0.566002	1.42418	8.87827	-0.720003	28	2
a_normal_3_13	1	1.75801	-0.379022	17.9507	-0.846389	1.42418	8.87827	-0.720003	28	2
a_normal_3_13	1	1.76194	-1.71031	17.3748	-1.16671	1.42418	8.87827	-0.720003	28	2
a_normal_3_13	1	1.76586	-3.07492	16.8328	-1.52795	1.45507	8.77193	-0.984912	28	2
a_normal_3_13	1	1.76978	-4.47122	16.3769	-1.90138	1.45507	8.77193	-0.984912	28	2
a_normal_3_13	1	1.77371	-5.84107	16.0028	-2.33992	1.45507	8.77193	-0.984912	28	2
a_normal_3_13	1	1.77763	-7.20961	15.7064	-2.84941	1.45507	8.77193	-0.984912	28	2
a_normal_3_13	1	1.78156	-8.50546	15.5585	-3.43823	1.45507	8.77193	-0.984912	28	2
a_normal_3_13	1	1.78548	-9.72318	15.5756	-4.09957	1.49106	8.64799	-1.26135	28	2
a_normal_3_13	1	1.7894	-10.8011	15.7496	-4.90431	1.49106	8.64799	-1.26135	28	2
a_normal_3_13	1	1.79333	-11.7878	16.1147	-5.80375	1.49106	8.64799	-1.26135	28	2
a_normal_3_13	1	1.79725	-12.7114	16.6584	-6.75459	1.49106	8.64799	-1.26135	28	2
a_normal_3_13	1	1.80118	-13.6079	17.262	-7.72754	1.50587	8.52681	-1.49995	28	2
a_normal_3_13	1	1.8051	-14.4159	17.9879	-8.72152	1.50587	8.52681	-1.49995	28	2
a_normal_3_13	1	1.80903	-15.2263	18.8363	-9.71166	1.50587	8.52681	-1.49995	28	2
a_normal_3_13	1	1.81295	-15.7023	19.6849	-10.6297	1.50587	8.52681	-1.49995	28	2
a_normal_3_13	1	1.81687	-15.8604	20.6649	-11.4701	1.50587	8.52681	-1.49995	28	2
a_normal_3_13	1	1.8208	-15.7338	21.5255	-12.216	1.51664	8.43967	-1.64086	28	2
a_normal_3_13	1	1.82472	-15.2085	22.4395	-12.8213	1.51664	8.43967	-1.64086	28	2
a_normal_3_13	1	1.82865	-14.432	23.4041	-13.3257	1.51664	8.43967	-1.64086	28	2
a_normal_3_13	1	1.83257	-13.3927	24.3068	-13.719	1.51664	8.43967	-1.64086	28	2
a_normal_3_13	1	1.83649	-12.1063	25.1477	-13.9324	1.53133	8.48173	-1.8935	28	2
a_normal_3_13	1	1.84042	-10.6981	25.9772	-13.9806	1.53133	8.48173	-1.8935	28	2
a_normal_3_13	1	1.84434	-9.2901	26.7216	-13.8865	1.53133	8.48173	-1.8935	28	2
a_normal_3_13	1	1.84827	-7.84956	27.397	-13.6333	1.53133	8.48173	-1.8935	28	2
a_normal_3_13	1	1.85219	-6.55669	27.9025	-13.2018	1.53133	8.48173	-1.8935	28	2
a_normal_3_13	1	1.85612	-5.33879	28.3416	-12.6068	1.54196	8.41378	-2.12385	28	2
a_normal_3_13	1	1.86004	-4.20414	28.7117	-11.8831	1.54196	8.41378	-2.12385	28	2
a_normal_3_13	1	1.86396	-3.15759	29.0488	-11.0249	1.54196	8.41378	-2.12385	28	2
a_normal_3_13	1	1.86789	-2.16209	29.432	-10.0896	1.54196	8.41378	-2.12385	28	2
a_normal_3_13	1	1.87181	-1.31043	29.7727	-9.06284	1.50953	8.42869	-2.36984	28	2
a_normal_3_13	1	1.87574	-0.562834	30.1177	-7.96714	1.50953	8.42869	-2.36984	28	2
a_normal_3_13	1	1.87966	0.124499	30.3326	-6.79388	1.50953	8.42869	-2.36984	28	2
a_normal_3_13	1	1.88358	0.721711	30.4121	-5.55874	1.50953	8.42869	-2.36984	28	2
a_normal_3_13	1	1.88751	1.28088	30.3537	-4.24989	1.50953	8.42869	-2.36984	28	2
a_normal_3_13	1	1.89143	1.81575	30.1313	-2.86791	1.40222	8.56648	-2.52873	28	2
a_normal_3_13	1	1.89536	2.35132	29.7919	-1.43726	1.40222	8.56648	-2.52873	28	2
a_normal_3_13	1	1.89928	2.90243	29.3618	0.0963271	1.40222	8.56648	-2.52873	28	2
a_normal_3_13	1	1.9032	3.40584	28.8722	1.70991	1.40222	8.56648	-2.52873	28	2
a_normal_3_13	1	1.90713	3.84597	28.3828	3.38471	1.20154	8.68551	-2.62294	28	2
a_normal_3_13	1	1.91105	4.22591	27.8726	5.13561	1.20154	8.68551	-2.62294	28	2
a_normal_3_13	1	1.91498	4.52479	27.3307	6.93509	1.20154	8.68551	-2.62294	28	2
a_normal_3_13	1	1.9189	4.71681	26.7794	8.7361	1.20154	8.68551	-2.62294	28	2
a_normal_3_13	1	1.92283	4.84291	26.1092	10.5296	1.20154	8.68551	-2.62294	28	2
a_normal_3_13	1	1.92675	4.83483	25.2782	12.2774	0.947414	8.87646	-2.61049	28	2
a_normal_3_13	1	1.93067	4.75866	24.2584	13.919	0.947414	8.87646	-2.61049	28	2
a_normal_3_13	1	1.9346	4.64155	22.9759	15.4925	0.947414	8.87646	-2.61049	28	2
a_normal_3_13	1	1.93852	4.45274	21.3658	16.9416	0.947414	8.87646	-2.61049	28	2
a_normal_3_13	1	1.94245	4.2642	19.4532	18.3259	0.675617	9.27008	-2.41833	28	2
a_normal_3_13	1	1.94637	4.09679	17.2319	19.61	0.675617	9.27008	-2.41833	28	2
a_normal_3_13	1	1.95029	3.90777	14.7528	20.7808	0.675617	9.27008	-2.41833	28	2
a_normal_3_13	1	1.95422	3.70717	12.0403	21.826	0.675617	9.27008	-2.41833	28	2
a_normal_3_13	1	1.95814	3.45085	9.17727	22.7935	0.675617	9.27008	-2.41833	28	2
a_normal_3_13	1	1.96207	3.12963	6.2217	23.678	0.505725	10.0183	-2.07289	28	2
a_normal_3_13	1	1.96599	2.77942	3.25251	24.4747	0.505725	10.0183	-2.07289	28	2
a_normal_3_13	1	1.96991	2.3897	0.30311	25.179	0.505725	10.0183	-2.07289	28	2
a_normal_3_13	1	1.97384	1.95349	-2.52625	25.828	0.505725	10.0183	-2.07289	28	2
a_normal_3_13	1	1.97776	1.49988	-5.18484	26.3651	0.575371	11.1373	-1.60342	28	2
a_normal_3_13	1	1.98169	1.0118	-7.62445	26.7628	0.575371	11.1373	-1.60342	28	2
a_normal_3_13	1	1.98561	0.520752	-9.88546	27.0428	0.575371	11.1373	-1.60342	28	2
a_normal_3_13	1	1.98954	0.0566388	-11.9409	27.1871	0.575371	11.1373	-1.60342	28	2
a_normal_3_13	1	1.99346	-0.358052	-13.8157	27.2708	0.575371	11.1373	-1.60342	28	2
a_normal_3_13	1	1.99738	-0.648327	-15.5901	27.2849	0.738031	12.0954	-1.26439	28	2
a_normal_3_13	1	2.00131	-0.73091	-17.2631	27.2774	0.738031	12.0954	-1.26439	28	2
a_normal_3_13	1	2.00523	-0.523687	-18.7384	27.2435	0.738031	12.0954	-1.26439	28	2
a_normal_3_13	1	2.00916	-0.1092	-20.0613	27.1398	0.738031	12.0954	-1.26439	28	2
a_normal_3_13	1	2.01308	0.436891	-21.3107	27.0114	0.756951	12.2243	-1.04693	28	2
a_normal_3_13	1	2.017	1.02483	-22.398	26.8089	0.756951	12.2243	-1.04693	28	2
a_normal_3_13	1	2.02093	1.56921	-23.3608	26.4882	0.756951	12.2243	-1.04693	28	2
a_normal_3_13	1	2.02485	2.11979	-24.2974	26.0015	0.756951	12.2243	-1.04693	28	2
a_normal_3_13	1	2.02878	2.67029	-25.2747	25.2617	0.756951	12.2243	-1.04693	28	2
a_normal_3_13	1	2.0327	3.19096	-26.3324	24.2395	0.540618	11.9821	-0.807348	28	2
a_normal_3_13	1	2.03663	3.65347	-27.5081	22.9426	0.540618	11.9821	-0.807348	28	2
a_normal_3_13	1	2.04055	4.02199	-28.6414	21.4648	0.540618	11.9821	-0.807348	28	2
a_normal_3_13	1	2.04447	4.31594	-29.6837	19.8299	0.540618	11.9821	-0.807348	28	2
a_normal_3_13	1	2.0484	4.57767	-30.6483	18.0811	0.0127001	11.6705	-0.644003	28	2
a_normal_3_13	1	2.05232	4.73137	-31.5094	16.1379	0.0127001	11.6705	-0.644003	28	2
a_normal_3_13	1	2.05625	4.82401	-32.2688	14.0333	0.0127001	11.6705	-0.644003	28	2
a_normal_3_13	1	2.06017	4.87937	-32.9734	11.832	0.0127001	11.6705	-0.644003	28	2
a_normal_3_13	1	2.06409	4.95289	-33.6347	9.53554	-0.733758	11.5176	-0.607369	28	2
a_normal_3_13	1	2.06802	5.00197	-34.2964	7.21119	-0.733758	11.5176	-0.607369	28	2
a_normal_3_13	1	2.07194	5.02481	-35.0688	4.91984	-0.733758	11.5176	-0.607369	28	2
a_normal_3_13	1	2.07587	5.07337	-36.0536	2.66882	-0.733758	11.5176	-0.607369	28	2
a_normal_3_13	1	2.07979	5.22374	-37.2821	0.471024	-0.733758	11.5176	-0.607369	28	2
a_normal_3_13	1	2.08371	5.46802	-38.7693	-1.66123	-1.40834	11.2157	-0.588031	28	2
a_normal_3_13	1	2.08764	5.79566	-40.4222	-3.77584	-1.40834	11.2157	-0.588031	28	2
a_normal_3_13	1	2.09156	6.16387	-42.1581	-5.79322	-1.40834	11.2157	-0.588031	28	2
a_normal_3_13	1	2.09549	6.5826	-43.7737	-7.65564	-1.40834	11.2157	-0.588031	28	2
a_normal_3_13	1	2.09941	7.07022	-45.227	-9.35279	-1.8058	10.6532	-0.682849	28	2
a_normal_3_13	1	2.10334	7.68591	-46.4398	-10.9076	-1.8058	10.6532	-0.682849	28	2
a_normal_3_13	1	2.10726	8.45913	-47.4624	-12.3389	-1.8058	10.6532	-0.682849	28	2
a_normal_3_13	1	2.11118	9.40305	-48.2267	-13.5843	-1.8058	10.6532	-0.682849	28	2
a_normal_3_13	1	2.11511	10.4736	-48.7453	-14.5873	-1.8058	10.6532	-0.682849	28	2
a_normal_3_13	1	2.11903	11.7003	-49.1672	-15.4253	-1.82568	10.0548	-0.648608	28	2
a_normal_3_13	1	2.12296	13.1084	-49.5655	-16.0556	-1.82568	10.0548	-0.648608	28	2
a_normal_3_13	1	2.12688	14.6979	-49.9503	-16.5243	-1.82568	10.0548	-0.648608	28	2
a_normal_3_13	1	2.1308	16.4004	-50.3521	-16.9254	-1.82568	10.0548	-0.648608	28	2
a_normal_3_13	1	2.13473	18.1121	-50.7343	-17.2682	-1.80318	9.67678	-0.821104	28	2
a_normal_3_13	1	2.13865	19.7254	-51.1157	-17.5318	-1.80318	9.67678	-0.821104	28	2
a_normal_3_13	1	2.14258	21.2005	-51.4785	-17.6813	-1.80318	9.67678	-0.821104	28	2
a_normal_3_13	1	2.1465	22.4727	-51.8832	-17.7222	-1.80318	9.67678	-0.821104	28	2
a_normal_3_13	1	2.15043	23.5458	-52.4467	-17.6987	-1.80318	9.67678	-0.821104	28	2
a_normal_3_13	1	2.15435	24.3344	-53.1822	-17.6406	-1.63373	9.53469	-0.986429	28	2
a_normal_3_13	1	2.15827	24.8344	-54.0516	-17.5704	-1.63373	9.53469	-0.986429	28	2
a_normal_3_13	1	2.1622	25.1403	-54.9828	-17.456	-1.63373	9.53469	-0.986429	28	2
a_normal_3_13	1	2.16612	25.2616	-56.0085	-17.2936	-1.63373	9.53469	-0.986429	28	2
a_normal_3_13	1	2.17005	25.2966	-57.0615	-17.0557	-1.36619	9.47456	-1.1782	28	2
a_normal_3_13	1	2.17397	25.2524	-58.1436	-16.7789	-1.36619	9.47456	-1.1782	28	2
a_normal_3_13	1	2.17789	25.136	-59.1878	-16.4947	-1.36619	9.47456	-1.1782	28	2
a_normal_3_13	1	2.18182	24.9121	-60.181	-16.1797	-1.36619	9.47456	-1.1782	28	2
a_normal_3_13	1	2.18574	24.5413	-60.9799	-15.8384	-1.36619	9.47456	-1.1782	28	2
a_normal_3_13	1	2.18967	23.9921	-61.6565	-15.5018	-1.14535	9.31362	-1.26747	28	2
a_normal_3_13	1	2.19359	23.2464	-62.2048	-15.1847	-1.14535	9.31362	-1.26747	28	2
a_normal_3_13	1	2.19751	22.3108	-62.6161	-14.8204	-1.14535	9.31362	-1.26747	28	2
a_normal_3_13	1	2.20144	21.1916	-62.8497	-14.3995	-1.14535	9.31362	-1.26747	28	2
a_normal_3_13	1	2.20536	19.865	-62.9348	-13.898	-0.991382	9.13784	-1.33706	28	2
a_normal_3_13	1	2.20929	18.3918	-62.8432	-13.3345	-0.991382	9.13784	-1.33706	28	2
a_normal_3_13	1	2.21321	16.8356	-62.6071	-12.6675	-0.991382	9.13784	-1.33706	28	2
a_normal_3_13	1	2.21714	15.257	-62.2605	-11.9498	-0.991382	9.13784	-1.33706	28	2
a_normal_3_13	1	2.22106	13.6959	-61.9011	-11.1956	-0.991382	9.13784	-1.33706	28	2
a_normal_3_13	1	2.22498	12.1514	-61.4251	-10.4127	-0.982209	8.99784	-1.45985	28	2
a_normal_3_13	1	2.22891	10.5751	-60.8027	-9.57263	-0.982209	8.99784	-1.45985	28	2
a_normal_3_13	1	2.23283	9.0638	-60.0261	-8.75869	-0.982209	8.99784	-1.45985	28	2
a_normal_3_13	1	2.23676	7.59344	-59.1534	-7.97853	-0.982209	8.99784	-1.45985	28	2
a_normal_3_13	1	2.24068	6.18287	-58.1386	-7.22155	-1.07349	8.99846	-1.61058	28	2
a_normal_3_13	1	2.2446	4.83816	-56.9709	-6.46874	-1.07349	8.99846	-1.61058	28	2
a_normal_3_13	1	2.24853	3.54711	-55.7082	-5.74369	-1.07349	8.99846	-1.61058	28	2
a_normal_3_13	1	2.25245	2.33098	-54.3881	-5.0332	-1.07349	8.99846	-1.61058	28	2
a_normal_3_13	1	2.25638	1.19498	-53.0431	-4.30377	-1.07349	8.99846	-1.61058	28	2
a_normal_3_13	1	2.2603	0.108466	-51.6476	-3.56526	-1.18293	9.07647	-1.75256	28	2
[truncated: 155,604 more rows]

## Sheet: 3cycle_40EMA
id	model	time	Xangular	Yangular	Zangular	Xaccel	Yaccel	Zaccel	Age	Gender
a_normal_1	1	1.28403	-5.94914	20.4302	-17.5222	-0.947457	10.7253	-1.5611	28	2
a_normal_1	1	1.28796	-6.16017	21.7697	-17.1243	-0.487803	10.7707	-1.16559	28	2
a_normal_1	1	1.29188	-6.43238	22.9129	-16.5434	-0.487803	10.7707	-1.16559	28	2
a_normal_1	1	1.29581	-6.70321	23.8724	-15.7943	-0.487803	10.7707	-1.16559	28	2
a_normal_1	1	1.29974	-6.83877	24.6093	-14.9419	-0.487803	10.7707	-1.16559	28	2
a_normal_1	1	1.30366	-6.77419	25.1347	-14.015	-0.228524	10.5906	-0.863378	28	2
a_normal_1	1	1.30759	-6.48055	25.4319	-13.1332	-0.228524	10.5906	-0.863378	28	2
a_normal_1	1	1.31152	-5.94223	25.5956	-12.2528	-0.228524	10.5906	-0.863378	28	2
a_normal_1	1	1.31545	-5.15924	25.6768	-11.4064	-0.228524	10.5906	-0.863378	28	2
a_normal_1	1	1.31937	-4.11967	25.7333	-10.6072	-0.228524	10.5906	-0.863378	28	2
a_normal_1	1	1.3233	-2.87181	25.8436	-9.86492	-0.202211	10.4505	-0.709554	28	2
a_normal_1	1	1.32723	-1.4883	26.0944	-9.17371	-0.202211	10.4505	-0.709554	28	2
a_normal_1	1	1.33115	-0.00851996	26.5354	-8.45668	-0.202211	10.4505	-0.709554	28	2
a_normal_1	1	1.33508	1.5509	27.2258	-7.70614	-0.202211	10.4505	-0.709554	28	2
a_normal_1	1	1.33901	3.15336	28.1207	-6.90585	-0.244156	10.3619	-0.552061	28	2
a_normal_1	1	1.34293	4.7253	29.2429	-6.0672	-0.244156	10.3619	-0.552061	28	2
a_normal_1	1	1.34686	6.21756	30.6022	-5.13251	-0.244156	10.3619	-0.552061	28	2
a_normal_1	1	1.35079	7.61618	32.1303	-4.17493	-0.244156	10.3619	-0.552061	28	2
a_normal_1	1	1.35471	8.91681	33.7775	-3.16879	-0.244156	10.3619	-0.552061	28	2
a_normal_1	1	1.35864	10.1064	35.4604	-2.16408	-0.31022	10.309	-0.398419	28	2
a_normal_1	1	1.36257	11.1902	37.0433	-1.21138	-0.31022	10.309	-0.398419	28	2
a_normal_1	1	1.36649	12.123	38.561	-0.299176	-0.31022	10.309	-0.398419	28	2
a_normal_1	1	1.37042	12.9537	39.9778	0.60721	-0.31022	10.309	-0.398419	28	2
a_normal_1	1	1.37435	13.6099	41.2183	1.51702	-0.373091	10.2632	-0.164392	28	2
a_normal_1	1	1.37827	14.0911	42.3477	2.38245	-0.373091	10.2632	-0.164392	28	2
a_normal_1	1	1.3822	14.4298	43.3386	3.20272	-0.373091	10.2632	-0.164392	28	2
a_normal_1	1	1.38613	14.6121	44.2097	3.97103	-0.373091	10.2632	-0.164392	28	2
a_normal_1	1	1.39005	14.586	44.9223	4.68698	-0.373091	10.2632	-0.164392	28	2
a_normal_1	1	1.39398	14.4004	45.5316	5.38289	-0.425393	10.2517	0.0879976	28	2
a_normal_1	1	1.39791	14.0868	45.9801	6.02699	-0.425393	10.2517	0.0879976	28	2
a_normal_1	1	1.40183	13.7082	46.3383	6.63374	-0.425393	10.2517	0.0879976	28	2
a_normal_1	1	1.40576	13.3511	46.6195	7.23469	-0.425393	10.2517	0.0879976	28	2
a_normal_1	1	1.40969	13.0321	46.8036	7.77062	-0.35886	10.3645	0.251853	28	2
a_normal_1	1	1.41361	12.7734	46.8209	8.20894	-0.35886	10.3645	0.251853	28	2
a_normal_1	1	1.41754	12.6316	46.7064	8.53658	-0.35886	10.3645	0.251853	28	2
a_normal_1	1	1.42147	12.5919	46.4992	8.77675	-0.35886	10.3645	0.251853	28	2
a_normal_1	1	1.42539	12.6732	46.2813	8.94866	-0.35886	10.3645	0.251853	28	2
a_normal_1	1	1.42932	12.8816	46.0234	9.09432	-0.264387	10.3627	0.329152	28	2
a_normal_1	1	1.43325	13.2138	45.656	9.16437	-0.264387	10.3627	0.329152	28	2
a_normal_1	1	1.43717	13.6549	45.2351	9.2221	-0.264387	10.3627	0.329152	28	2
a_normal_1	1	1.4411	14.253	44.8793	9.24128	-0.264387	10.3627	0.329152	28	2
a_normal_1	1	1.44503	14.9232	44.6005	9.19699	-0.212504	10.0564	0.463948	28	2
a_normal_1	1	1.44895	15.671	44.4305	9.15487	-0.212504	10.0564	0.463948	28	2
a_normal_1	1	1.45288	16.4953	44.3225	9.18624	-0.212504	10.0564	0.463948	28	2
a_normal_1	1	1.45681	17.4194	44.2554	9.20119	-0.212504	10.0564	0.463948	28	2
a_normal_1	1	1.46073	18.3698	44.2154	9.20053	-0.182156	9.57159	0.631578	28	2
a_normal_1	1	1.46466	19.2709	44.1922	9.16715	-0.182156	9.57159	0.631578	28	2
a_normal_1	1	1.46859	20.0507	44.2447	9.11753	-0.182156	9.57159	0.631578	28	2
a_normal_1	1	1.47251	20.7031	44.3481	9.14479	-0.182156	9.57159	0.631578	28	2
a_normal_1	1	1.47644	21.273	44.4792	9.14986	-0.182156	9.57159	0.631578	28	2
a_normal_1	1	1.48037	21.7169	44.6665	9.14872	-0.1052	9.09244	0.809509	28	2
a_normal_1	1	1.48429	22.0558	44.8715	9.08511	-0.1052	9.09244	0.809509	28	2
a_normal_1	1	1.48822	22.2977	45.0575	8.99185	-0.1052	9.09244	0.809509	28	2
a_normal_1	1	1.49215	22.4237	45.2195	8.87338	-0.1052	9.09244	0.809509	28	2
a_normal_1	1	1.49607	22.4601	45.4153	8.7458	0.0578398	8.78381	0.926671	28	2
a_normal_1	1	1.5	22.4263	45.6165	8.59169	0.0578398	8.78381	0.926671	28	2
a_normal_1	1	1.50393	22.2869	45.7364	8.39153	0.0578398	8.78381	0.926671	28	2
a_normal_1	1	1.50785	22.0174	45.7879	8.14156	0.0578398	8.78381	0.926671	28	2
a_normal_1	1	1.51178	21.6182	45.7655	7.88297	0.0578398	8.78381	0.926671	28	2
a_normal_1	1	1.51571	21.0835	45.622	7.57742	0.332322	8.70281	0.897107	28	2
a_normal_1	1	1.51963	20.4321	45.3874	7.27189	0.332322	8.70281	0.897107	28	2
a_normal_1	1	1.52356	19.6903	45.0659	6.92774	0.332322	8.70281	0.897107	28	2
a_normal_1	1	1.52749	18.8627	44.6201	6.53786	0.332322	8.70281	0.897107	28	2
a_normal_1	1	1.53141	17.9385	44.1098	6.12827	0.679212	8.75764	0.776031	28	2
a_normal_1	1	1.53534	16.9552	43.4755	5.71781	0.679212	8.75764	0.776031	28	2
a_normal_1	1	1.53927	15.8979	42.8245	5.25593	0.679212	8.75764	0.776031	28	2
a_normal_1	1	1.54319	14.7878	42.0683	4.77787	0.679212	8.75764	0.776031	28	2
a_normal_1	1	1.54712	13.6605	41.2865	4.28444	0.679212	8.75764	0.776031	28	2
a_normal_1	1	1.55105	12.4989	40.4773	3.77636	0.991028	8.81755	0.545893	28	2
a_normal_1	1	1.55497	11.373	39.6331	3.26031	0.991028	8.81755	0.545893	28	2
a_normal_1	1	1.5589	10.2694	38.7259	2.75455	0.991028	8.81755	0.545893	28	2
a_normal_1	1	1.56283	9.18085	37.7975	2.21393	0.991028	8.81755	0.545893	28	2
a_normal_1	1	1.56675	8.14243	36.8608	1.67583	1.24615	8.84255	0.279594	28	2
a_normal_1	1	1.57068	7.16362	35.8774	1.11934	1.24615	8.84255	0.279594	28	2
a_normal_1	1	1.57461	6.29209	34.8408	0.554252	1.24615	8.84255	0.279594	28	2
a_normal_1	1	1.57853	5.51071	33.8131	-0.0219501	1.24615	8.84255	0.279594	28	2
a_normal_1	1	1.58246	4.79721	32.7611	-0.638536	1.24615	8.84255	0.279594	28	2
a_normal_1	1	1.58639	4.14236	31.7455	-1.23694	1.46594	8.8754	0.0236498	28	2
a_normal_1	1	1.59031	3.58197	30.7258	-1.83891	1.46594	8.8754	0.0236498	28	2
a_normal_1	1	1.59424	3.06082	29.7291	-2.4383	1.46594	8.8754	0.0236498	28	2
a_normal_1	1	1.59817	2.59486	28.8108	-3.05314	1.46594	8.8754	0.0236498	28	2
a_normal_1	1	1.60209	2.12779	27.9671	-3.62904	1.65284	8.95795	-0.237472	28	2
a_normal_1	1	1.60602	1.65672	27.2151	-4.19173	1.65284	8.95795	-0.237472	28	2
a_normal_1	1	1.60995	1.14909	26.5891	-4.69421	1.65284	8.95795	-0.237472	28	2
a_normal_1	1	1.61387	0.612617	26.0682	-5.18707	1.65284	8.95795	-0.237472	28	2
a_normal_1	1	1.6178	0.0338657	25.6202	-5.6291	1.65284	8.95795	-0.237472	28	2
a_normal_1	1	1.62173	-0.549406	25.1644	-6.04957	1.80096	9.06539	-0.503657	28	2
a_normal_1	1	1.62565	-1.19059	24.7278	-6.47337	1.80096	9.06539	-0.503657	28	2
a_normal_1	1	1.62958	-1.88386	24.3512	-6.8884	1.80096	9.06539	-0.503657	28	2
a_normal_1	1	1.63351	-2.63263	24.0227	-7.30698	1.80096	9.06539	-0.503657	28	2
a_normal_1	1	1.63743	-3.44909	23.752	-7.69324	1.92707	9.14136	-0.810258	28	2
a_normal_1	1	1.64136	-4.39543	23.5421	-8.10531	1.92707	9.14136	-0.810258	28	2
a_normal_1	1	1.64529	-5.42362	23.3364	-8.50325	1.92707	9.14136	-0.810258	28	2
a_normal_1	1	1.64921	-6.58922	23.1676	-8.92642	1.92707	9.14136	-0.810258	28	2
a_normal_1	1	1.65314	-7.83196	23.0369	-9.35873	1.92707	9.14136	-0.810258	28	2
a_normal_1	1	1.65707	-9.08253	22.9631	-9.75506	2.02635	9.13147	-1.12985	28	2
a_normal_1	1	1.66099	-10.281	22.9673	-10.1469	2.02635	9.13147	-1.12985	28	2
a_normal_1	1	1.66492	-11.4032	23.0011	-10.5435	2.02635	9.13147	-1.12985	28	2
a_normal_1	1	1.66885	-12.429	23.0333	-10.9416	2.02635	9.13147	-1.12985	28	2
a_normal_1	1	1.67277	-13.369	23.1264	-11.2667	2.10877	9.04543	-1.45773	28	2
a_normal_1	1	1.6767	-14.15	23.2268	-11.5253	2.10877	9.04543	-1.45773	28	2
a_normal_1	1	1.68063	-14.7798	23.3849	-11.7118	2.10877	9.04543	-1.45773	28	2
a_normal_1	1	1.68455	-15.1585	23.5978	-11.9099	2.10877	9.04543	-1.45773	28	2
a_normal_1	1	1.68848	-15.3223	23.8361	-12.1014	2.10854	9.09767	-1.75538	28	2
a_normal_1	1	1.69241	-15.3411	24.0955	-12.2419	2.10854	9.09767	-1.75538	28	2
a_normal_1	1	1.69634	-15.2667	24.3898	-12.3309	2.10854	9.09767	-1.75538	28	2
a_normal_1	1	1.70026	-15.1185	24.6698	-12.3679	2.10854	9.09767	-1.75538	28	2
a_normal_1	1	1.70419	-14.8971	24.823	-12.3555	2.10854	9.09767	-1.75538	28	2
a_normal_1	1	1.70812	-14.5704	24.8913	-12.2484	2.01099	9.09189	-2.00607	28	2
a_normal_1	1	1.71204	-14.1347	24.8998	-12.0482	2.01099	9.09189	-2.00607	28	2
a_normal_1	1	1.71597	-13.5862	24.9227	-11.7983	2.01099	9.09189	-2.00607	28	2
a_normal_1	1	1.7199	-12.9334	24.9951	-11.5099	2.01099	9.09189	-2.00607	28	2
a_normal_1	1	1.72382	-12.2351	25.1295	-11.2029	1.83308	9.00289	-2.19001	28	2
a_normal_1	1	1.72775	-11.5054	25.3228	-10.8572	1.83308	9.00289	-2.19001	28	2
a_normal_1	1	1.73168	-10.7785	25.593	-10.4838	1.83308	9.00289	-2.19001	28	2
a_normal_1	1	1.7356	-10.0752	25.9066	-10.1226	1.83308	9.00289	-2.19001	28	2
a_normal_1	1	1.73953	-9.45681	26.2704	-9.71351	1.83308	9.00289	-2.19001	28	2
a_normal_1	1	1.74346	-8.89835	26.6701	-9.24996	1.68249	8.89307	-2.36324	28	2
a_normal_1	1	1.74738	-8.41179	27.1038	-8.77034	1.68249	8.89307	-2.36324	28	2
a_normal_1	1	1.75131	-7.99062	27.5164	-8.24865	1.68249	8.89307	-2.36324	28	2
a_normal_1	1	1.75524	-7.63167	27.8762	-7.72857	1.68249	8.89307	-2.36324	28	2
a_normal_1	1	1.75916	-7.36166	28.1439	-7.1922	1.59266	8.74246	-2.51714	28	2
a_normal_1	1	1.76309	-7.15246	28.3897	-6.64028	1.59266	8.74246	-2.51714	28	2
a_normal_1	1	1.76702	-7.01603	28.6085	-6.0766	1.59266	8.74246	-2.51714	28	2
a_normal_1	1	1.77094	-6.94877	28.787	-5.46301	1.59266	8.74246	-2.51714	28	2
a_normal_1	1	1.77487	-6.93836	28.9924	-4.81385	1.59266	8.74246	-2.51714	28	2
a_normal_1	1	1.7788	-6.97908	29.2295	-4.14574	1.55185	8.57709	-2.7134	28	2
a_normal_1	1	1.78272	-7.05355	29.4848	-3.38219	1.55185	8.57709	-2.7134	28	2
a_normal_1	1	1.78665	-7.22264	29.7634	-2.52188	1.55185	8.57709	-2.7134	28	2
a_normal_1	1	1.79058	-7.36562	29.96	-1.52788	1.55185	8.57709	-2.7134	28	2
a_normal_1	1	1.7945	-7.49566	29.9563	-0.391827	1.53619	8.45467	-2.73334	28	2
a_normal_1	1	1.79843	-7.53896	29.6998	0.912114	1.53619	8.45467	-2.73334	28	2
a_normal_1	1	1.80236	-7.5117	29.1938	2.34299	1.53619	8.45467	-2.73334	28	2
a_normal_1	1	1.80628	-7.4679	28.4148	3.86187	1.53619	8.45467	-2.73334	28	2
a_normal_1	1	1.81021	-7.48876	27.3075	5.37216	1.53619	8.45467	-2.73334	28	2
a_normal_1	1	1.81414	-7.60387	25.8851	6.84153	1.42316	8.51198	-3.16472	28	2
a_normal_1	1	1.81806	-7.87709	24.148	8.23027	1.42316	8.51198	-3.16472	28	2
a_normal_1	1	1.82199	-8.2561	22.1473	9.59592	1.42316	8.51198	-3.16472	28	2
a_normal_1	1	1.82592	-8.67316	19.875	10.883	1.42316	8.51198	-3.16472	28	2
a_normal_1	1	1.82984	-9.07287	17.3295	12.1372	1.22149	8.6403	-3.25074	28	2
a_normal_1	1	1.83377	-9.22385	14.5151	13.3837	1.22149	8.6403	-3.25074	28	2
a_normal_1	1	1.8377	-9.48356	11.5374	14.5635	1.22149	8.6403	-3.25074	28	2
a_normal_1	1	1.84162	-9.73059	8.48452	15.6976	1.22149	8.6403	-3.25074	28	2
a_normal_1	1	1.84555	-9.98046	5.55378	16.7616	1.22149	8.6403	-3.25074	28	2
a_normal_1	1	1.84948	-10.2152	2.68861	17.717	0.986976	8.86104	-3.49611	28	2
a_normal_1	1	1.8534	-10.3551	0.0882339	18.5782	0.986976	8.86104	-3.49611	28	2
a_normal_1	1	1.85733	-10.4554	-2.28106	19.317	0.986976	8.86104	-3.49611	28	2
a_normal_1	1	1.86126	-10.4765	-4.42761	19.9573	0.986976	8.86104	-3.49611	28	2
a_normal_1	1	1.86518	-10.4488	-6.35332	20.5187	0.801511	9.03845	-3.67117	28	2
a_normal_1	1	1.86911	-10.3719	-8.1047	20.9812	0.801511	9.03845	-3.67117	28	2
a_normal_1	1	1.87304	-10.1231	-9.4372	21.4034	0.801511	9.03845	-3.67117	28	2
a_normal_1	1	1.87696	-9.77917	-10.7285	21.8079	0.801511	9.03845	-3.67117	28	2
a_normal_1	1	1.88089	-9.327	-11.7485	22.1748	0.801511	9.03845	-3.67117	28	2
a_normal_1	1	1.88482	-8.77487	-12.5846	22.4732	0.697776	9.22097	-3.81094	28	2
a_normal_1	1	1.88874	-8.09189	-13.2788	22.7094	0.697776	9.22097	-3.81094	28	2
a_normal_1	1	1.89267	-7.29931	-13.8795	22.8567	0.697776	9.22097	-3.81094	28	2
a_normal_1	1	1.8966	-6.45604	-14.4212	22.9491	0.697776	9.22097	-3.81094	28	2
a_normal_1	1	1.90052	-5.49911	-14.9692	22.9835	0.671592	9.43146	-3.82779	28	2
a_normal_1	1	1.90445	-4.51144	-15.6274	22.9	0.671592	9.43146	-3.82779	28	2
a_normal_1	1	1.90838	-3.48266	-16.4441	22.6777	0.671592	9.43146	-3.82779	28	2
a_normal_1	1	1.9123	-2.3939	-17.4085	22.3264	0.671592	9.43146	-3.82779	28	2
a_normal_1	1	1.91623	-1.3255	-18.5551	21.873	0.601697	9.4185	-3.81542	28	2
a_normal_1	1	1.92016	-0.285373	-19.7946	21.3525	0.601697	9.4185	-3.81542	28	2
a_normal_1	1	1.92408	0.712926	-21.1702	20.7114	0.601697	9.4185	-3.81542	28	2
a_normal_1	1	1.92801	1.62683	-22.6842	19.9796	0.601697	9.4185	-3.81542	28	2
a_normal_1	1	1.93194	2.41871	-24.3505	19.1971	0.601697	9.4185	-3.81542	28	2
a_normal_1	1	1.93586	3.10351	-26.0636	18.2355	0.575719	9.25322	-3.78461	28	2
a_normal_1	1	1.93979	3.61499	-27.8897	17.1035	0.575719	9.25322	-3.78461	28	2
a_normal_1	1	1.94372	3.98239	-29.8707	15.9284	0.575719	9.25322	-3.78461	28	2
a_normal_1	1	1.94764	4.18006	-31.9249	14.7034	0.575719	9.25322	-3.78461	28	2
a_normal_1	1	1.95157	4.20431	-33.989	13.4192	0.424723	9.16177	-3.61177	28	2
a_normal_1	1	1.9555	4.03385	-36.0745	12.1469	0.424723	9.16177	-3.61177	28	2
a_normal_1	1	1.95942	3.70206	-37.9868	10.7462	0.424723	9.16177	-3.61177	28	2
a_normal_1	1	1.96335	3.31796	-39.7046	9.22621	0.424723	9.16177	-3.61177	28	2
a_normal_1	1	1.96728	2.86624	-41.2404	7.64639	0.424723	9.16177	-3.61177	28	2
a_normal_1	1	1.9712	2.42465	-42.5375	6.02456	0.112288	9.63732	-3.13209	28	2
a_normal_1	1	1.97513	2.00759	-43.6165	4.41933	0.112288	9.63732	-3.13209	28	2
a_normal_1	1	1.97906	1.64363	-44.5088	2.77926	0.112288	9.63732	-3.13209	28	2
a_normal_1	1	1.98298	1.37184	-45.2326	1.12984	0.112288	9.63732	-3.13209	28	2
a_normal_1	1	1.98691	1.19668	-45.8854	-0.507564	-0.226741	10.7159	-2.4917	28	2
a_normal_1	1	1.99084	1.08662	-46.417	-2.1068	-0.226741	10.7159	-2.4917	28	2
a_normal_1	1	1.99476	1.00875	-46.8095	-3.55656	-0.226741	10.7159	-2.4917	28	2
a_normal_1	1	1.99869	0.943591	-47.1115	-4.78969	-0.226741	10.7159	-2.4917	28	2
a_normal_1	1	2.00262	0.985798	-47.2587	-5.90016	-0.226741	10.7159	-2.4917	28	2
a_normal_1	1	2.00654	1.18967	-47.3363	-6.91478	-0.33223	11.4098	-1.96287	28	2
a_normal_1	1	2.01047	1.60988	-47.3654	-7.9186	-0.33223	11.4098	-1.96287	28	2
a_normal_1	1	2.0144	2.27754	-47.3365	-8.805	-0.33223	11.4098	-1.96287	28	2
a_normal_1	1	2.01832	3.2104	-47.2316	-9.60645	-0.33223	11.4098	-1.96287	28	2
a_normal_1	1	2.02225	4.43415	-47.0872	-10.348	-0.252166	11.3246	-1.61736	28	2
a_normal_1	1	2.02618	5.9019	-46.923	-11.0534	-0.252166	11.3246	-1.61736	28	2
a_normal_1	1	2.0301	7.57197	-46.7163	-11.7065	-0.252166	11.3246	-1.61736	28	2
a_normal_1	1	2.03403	9.44341	-46.5166	-12.3068	-0.252166	11.3246	-1.61736	28	2
a_normal_1	1	2.03796	11.4439	-46.3416	-12.9167	-0.252166	11.3246	-1.61736	28	2
a_normal_1	1	2.04188	13.5046	-46.2316	-13.5205	-0.171983	11.1495	-1.47608	28	2
a_normal_1	1	2.04581	15.6196	-46.2015	-14.0771	-0.171983	11.1495	-1.47608	28	2
a_normal_1	1	2.04974	17.7178	-46.28	-14.5201	-0.171983	11.1495	-1.47608	28	2
a_normal_1	1	2.05366	19.6749	-46.4827	-14.897	-0.171983	11.1495	-1.47608	28	2
a_normal_1	1	2.05759	21.3818	-46.8184	-15.2911	-0.157575	11.0267	-1.32706	28	2
a_normal_1	1	2.06152	22.788	-47.3909	-15.672	-0.157575	11.0267	-1.32706	28	2
a_normal_1	1	2.06545	23.8964	-48.1825	-15.9806	-0.157575	11.0267	-1.32706	28	2
a_normal_1	1	2.06937	24.7571	-49.1528	-16.2177	-0.157575	11.0267	-1.32706	28	2
a_normal_1	1	2.0733	25.3735	-50.2932	-16.3777	-0.157575	11.0267	-1.32706	28	2
a_normal_1	1	2.07723	25.8317	-51.5506	-16.4942	-0.262298	11.1131	-1.24745	28	2
a_normal_1	1	2.08115	26.1604	-52.9164	-16.5782	-0.262298	11.1131	-1.24745	28	2
a_normal_1	1	2.08508	26.3243	-54.293	-16.5807	-0.262298	11.1131	-1.24745	28	2
a_normal_1	1	2.08901	26.355	-55.6084	-16.4431	-0.262298	11.1131	-1.24745	28	2
a_normal_1	1	2.09293	26.2563	-56.8001	-16.1902	-0.472142	11.0535	-1.14109	28	2
a_normal_1	1	2.09686	26.0522	-57.8175	-15.8008	-0.472142	11.0535	-1.14109	28	2
a_normal_1	1	2.10079	25.7538	-58.6543	-15.3112	-0.472142	11.0535	-1.14109	28	2
a_normal_1	1	2.10471	25.339	-59.2686	-14.7145	-0.472142	11.0535	-1.14109	28	2
a_normal_1	1	2.10864	24.7926	-59.6327	-13.9891	-0.472142	11.0535	-1.14109	28	2
a_normal_1	1	2.11257	24.0942	-59.7765	-13.2158	-0.71508	10.7546	-1.12163	28	2
a_normal_1	1	2.11649	23.2721	-59.6871	-12.3463	-0.71508	10.7546	-1.12163	28	2
a_normal_1	1	2.12042	22.368	-59.3668	-11.4179	-0.71508	10.7546	-1.12163	28	2
a_normal_1	1	2.12435	21.4157	-58.8418	-10.4634	-0.71508	10.7546	-1.12163	28	2
a_normal_1	1	2.12827	20.4235	-58.0953	-9.52858	-0.82856	10.3936	-1.04067	28	2
a_normal_1	1	2.1322	19.3607	-57.1173	-8.59474	-0.82856	10.3936	-1.04067	28	2
a_normal_1	1	2.13613	18.2634	-55.9428	-7.69754	-0.82856	10.3936	-1.04067	28	2
a_normal_1	1	2.14005	17.1898	-54.5993	-6.85899	-0.82856	10.3936	-1.04067	28	2
a_normal_1	1	2.14398	16.1359	-53.1219	-6.10002	-0.856158	10.0087	-0.9145	28	2
a_normal_1	1	2.14791	15.1423	-51.5915	-5.35727	-0.856158	10.0087	-0.9145	28	2
a_normal_1	1	2.15183	14.1823	-50.0108	-4.65966	-0.856158	10.0087	-0.9145	28	2
a_normal_1	1	2.15576	13.2512	-48.4386	-4.01096	-0.856158	10.0087	-0.9145	28	2
a_normal_1	1	2.15969	12.3358	-46.9253	-3.42368	-0.856158	10.0087	-0.9145	28	2
a_normal_1	1	2.16361	11.4085	-45.5215	-2.91566	-0.744429	9.70816	-0.831524	28	2
a_normal_1	1	2.16754	10.4698	-44.2071	-2.48007	-0.744429	9.70816	-0.831524	28	2
a_normal_1	1	2.17147	9.4995	-43.0133	-2.07467	-0.744429	9.70816	-0.831524	28	2
a_normal_1	1	2.17539	8.51403	-41.9254	-1.71882	-0.744429	9.70816	-0.831524	28	2
a_normal_1	1	2.17932	7.52003	-40.9501	-1.40413	-0.617851	9.39266	-0.840905	28	2
a_normal_1	1	2.18325	6.51499	-40.0224	-1.08099	-0.617851	9.39266	-0.840905	28	2
a_normal_1	1	2.18717	5.47265	-39.1875	-0.761674	-0.617851	9.39266	-0.840905	28	2
a_normal_1	1	2.1911	4.40077	-38.3934	-0.425179	-0.617851	9.39266	-0.840905	28	2
a_normal_1	1	2.19503	3.30079	-37.7274	-0.0872731	-0.617851	9.39266	-0.840905	28	2
a_normal_1	1	2.19895	2.14133	-37.21	0.192484	-0.505535	9.14875	-0.879508	28	2
a_normal_1	1	2.20288	0.975898	-36.8399	0.458595	-0.505535	9.14875	-0.879508	28	2
a_normal_1	1	2.20681	-0.198186	-36.4611	0.798084	-0.505535	9.14875	-0.879508	28	2
a_normal_1	1	2.21073	-1.36562	-36.0917	1.18946	-0.505535	9.14875	-0.879508	28	2
a_normal_1	1	2.21466	-2.52673	-35.7285	1.60346	-0.437854	9.11161	-0.995263	28	2
a_normal_1	1	2.21859	-3.6967	-35.3354	2.02702	-0.437854	9.11161	-0.995263	28	2
a_normal_1	1	2.22251	-4.88999	-34.9257	2.50733	-0.437854	9.11161	-0.995263	28	2
a_normal_1	1	2.22644	-6.06973	-34.5063	3.02375	-0.437854	9.11161	-0.995263	28	2
a_normal_1	1	2.23037	-7.23955	-34.1192	3.5775	-0.437854	9.11161	-0.995263	28	2
a_normal_1	1	2.23429	-8.43862	-33.742	4.14892	-0.423509	9.05773	-1.23336	28	2
a_normal_1	1	2.23822	-9.64471	-33.3386	4.74305	-0.423509	9.05773	-1.23336	28	2
a_normal_1	1	2.24215	-10.8992	-32.9341	5.37073	-0.423509	9.05773	-1.23336	28	2
a_normal_1	1	2.24607	-12.1609	-32.5879	6.03328	-0.423509	9.05773	-1.23336	28	2
a_normal_1	1	2.25	-13.4326	-32.2587	6.69926	-0.442713	9.02463	-1.55904	28	2
a_normal_1	1	2.25393	-14.7196	-31.9365	7.40124	-0.442713	9.02463	-1.55904	28	2
a_normal_1	1	2.25785	-15.9796	-31.642	8.12254	-0.442713	9.02463	-1.55904	28	2
a_normal_1	1	2.26178	-17.2019	-31.4423	8.87715	-0.442713	9.02463	-1.55904	28	2
a_normal_1	1	2.26571	-18.3497	-31.2702	9.60092	-0.442713	9.02463	-1.55904	28	2
a_normal_1	1	2.26963	-19.4505	-31.1362	10.3043	-0.457116	8.93534	-1.8789	28	2
a_normal_1	1	2.27356	-20.4529	-30.9939	10.9227	-0.457116	8.93534	-1.8789	28	2
a_normal_1	1	2.27749	-21.3587	-30.8704	11.4663	-0.457116	8.93534	-1.8789	28	2
a_normal_1	1	2.28141	-22.0923	-30.741	11.9923	-0.457116	8.93534	-1.8789	28	2
a_normal_1	1	2.28534	-22.6265	-30.5733	12.448	-0.44129	8.86817	-2.07339	28	2
a_normal_1	1	2.28927	-22.938	-30.3841	12.807	-0.44129	8.86817	-2.07339	28	2
a_normal_1	1	2.29319	-22.9724	-30.1623	13.0264	-0.44129	8.86817	-2.07339	28	2
a_normal_1	1	2.29712	-22.6627	-29.8293	13.1994	-0.44129	8.86817	-2.07339	28	2
a_normal_1	1	2.30105	-22.121	-29.3577	13.2866	-0.44129	8.86817	-2.07339	28	2
a_normal_1	1	2.30497	-21.4151	-28.7782	13.304	-0.479012	8.71801	-2.18431	28	2
a_normal_1	1	2.3089	-20.6246	-28.1971	13.2282	-0.479012	8.71801	-2.18431	28	2
a_normal_1	1	2.31283	-19.7863	-27.6086	13.052	-0.479012	8.71801	-2.18431	28	2
a_normal_1	1	2.31675	-18.9591	-27.1382	12.7801	-0.479012	8.71801	-2.18431	28	2
a_normal_1	1	2.32068	-18.1723	-26.789	12.4143	-0.640617	8.54018	-2.37594	28	2
a_normal_1	1	2.32461	-17.4268	-26.5759	11.983	-0.640617	8.54018	-2.37594	28	2
a_normal_1	1	2.32853	-16.7058	-26.4566	11.4923	-0.640617	8.54018	-2.37594	28	2
a_normal_1	1	2.33246	-15.9962	-26.4651	10.9423	-0.640617	8.54018	-2.37594	28	2
a_normal_1	1	2.33639	-15.3539	-26.6191	10.3774	-0.829423	8.65951	-2.57031	28	2
a_normal_1	1	2.34031	-14.7638	-26.8937	9.77754	-0.829423	8.65951	-2.57031	28	2
a_normal_1	1	2.34424	-14.2471	-27.3275	9.12655	-0.829423	8.65951	-2.57031	28	2
a_normal_1	1	2.34817	-13.8211	-27.8325	8.42099	-0.829423	8.65951	-2.57031	28	2
a_normal_1	1	2.35209	-13.4249	-28.4051	7.68434	-0.829423	8.65951	-2.57031	28	2
a_normal_1	1	2.35602	-13.0956	-28.9825	6.94192	-1.02911	8.85887	-2.67351	28	2
a_normal_1	1	2.35995	-12.8002	-29.5824	6.10769	-1.02911	8.85887	-2.67351	28	2
a_normal_1	1	2.36387	-12.549	-30.1679	5.1028	-1.02911	8.85887	-2.67351	28	2
a_normal_1	1	2.3678	-12.3666	-30.6593	3.92063	-1.02911	8.85887	-2.67351	28	2
a_normal_1	1	2.37173	-12.217	-30.969	2.57284	-1.23142	9.11203	-2.89247	28	2
a_normal_1	1	2.37565	-12.1282	-30.942	1.07939	-1.23142	9.11203	-2.89247	28	2
a_normal_1	1	2.37958	-12.151	-30.6127	-0.564512	-1.23142	9.11203	-2.89247	28	2
a_normal_1	1	2.38351	-12.3215	-29.9719	-2.30981	-1.23142	9.11203	-2.89247	28	2
a_normal_1	1	2.38743	-12.6266	-29.0676	-4.13075	-1.23142	9.11203	-2.89247	28	2
a_normal_1	1	2.39136	-13.1044	-27.8919	-6.01474	-1.39556	9.26987	-3.0169	28	2
a_normal_1	1	2.39529	-13.6869	-26.4996	-7.93484	-1.39556	9.26987	-3.0169	28	2
a_normal_1	1	2.39921	-14.3304	-24.8715	-9.87737	-1.39556	9.26987	-3.0169	28	2
a_normal_1	1	2.40314	-14.9781	-22.9388	-11.8175	-1.39556	9.26987	-3.0169	28	2
a_normal_1	1	2.40707	-15.5794	-20.6866	-13.7999	-1.37222	9.46806	-3.07136	28	2
a_normal_1	1	2.41099	-16.1067	-18.1006	-15.8047	-1.37222	9.46806	-3.07136	28	2
a_normal_1	1	2.41492	-16.5308	-15.1643	-17.8189	-1.37222	9.46806	-3.07136	28	2
a_normal_1	1	2.41885	-16.8956	-11.9604	-19.7467	-1.37222	9.46806	-3.07136	28	2
a_normal_1	1	2.42277	-17.2664	-8.55549	-21.5091	-1.37222	9.46806	-3.07136	28	2
a_normal_1	1	2.4267	-17.6548	-5.12019	-23.0634	-1.09653	9.95504	-2.70701	28	2
a_normal_1	1	2.43063	-18.1494	-1.7006	-24.3632	-1.09653	9.95504	-2.70701	28	2
a_normal_1	1	2.43455	-18.7121	1.60276	-25.3704	-1.09653	9.95504	-2.70701	28	2
a_normal_1	1	2.43848	-19.3486	4.73309	-26.0903	-1.09653	9.95504	-2.70701	28	2
a_normal_1	1	2.44241	-20.0433	7.63331	-26.5606	-0.89888	10.4448	-2.08767	28	2
a_normal_1	1	2.44634	-20.865	10.2789	-26.8414	-0.89888	10.4448	-2.08767	28	2
a_normal_1	1	2.45026	-21.5721	12.5751	-26.9178	-0.89888	10.4448	-2.08767	28	2
a_normal_1	1	2.45419	-22.1227	14.6343	-26.8596	-0.89888	10.4448	-2.08767	28	2
a_normal_1	1	2.45812	-22.6255	16.3757	-26.6583	-0.89888	10.4448	-2.08767	28	2
a_normal_1	1	2.46204	-22.9193	17.9279	-26.2465	-0.529658	10.7768	-1.37977	28	2
a_normal_1	1	2.46597	-23.0349	19.2169	-25.6433	-0.529658	10.7768	-1.37977	28	2
a_normal_1	1	2.4699	-22.9425	20.2613	-24.7987	-0.529658	10.7768	-1.37977	28	2
a_normal_1	1	2.47382	-22.4645	21.1089	-23.769	-0.529658	10.7768	-1.37977	28	2
a_normal_1	1	2.47775	-21.7032	21.6681	-22.5722	-0.0405931	10.8722	-0.676112	28	2
a_normal_1	1	2.48168	-20.6337	22.0451	-21.2165	-0.0405931	10.8722	-0.676112	28	2
a_normal_1	1	2.4856	-19.3365	22.3948	-19.7631	-0.0405931	10.8722	-0.676112	28	2
a_normal_1	1	2.48953	-17.7096	22.5935	-18.2586	-0.0405931	10.8722	-0.676112	28	2
a_normal_1	1	2.49346	-15.8404	22.7944	-16.7976	-0.0405931	10.8722	-0.676112	28	2
a_normal_1	1	2.49738	-13.8243	23.0034	-15.3723	0.346318	10.7407	-0.315556	28	2
a_normal_1	1	2.50131	-11.7607	23.2945	-14.0492	0.346318	10.7407	-0.315556	28	2
a_normal_1	1	2.50524	-9.66365	23.747	-12.8502	0.346318	10.7407	-0.315556	28	2
a_normal_1	1	2.50916	-7.59452	24.3918	-11.7573	0.346318	10.7407	-0.315556	28	2
a_normal_1	1	2.51309	-5.6442	25.2553	-10.7594	0.412993	10.787	-0.223955	28	2
a_normal_1	1	2.51702	-3.86049	26.3208	-9.87567	0.412993	10.787	-0.223955	28	2
a_normal_1	1	2.52094	-2.30372	27.5606	-9.10951	0.412993	10.787	-0.223955	28	2
a_normal_1	1	2.52487	-0.965792	29.0108	-8.44027	0.412993	10.787	-0.223955	28	2
a_normal_1	1	2.5288	0.107407	30.6672	-7.82747	0.412993	10.787	-0.223955	28	2
a_normal_1	1	2.53272	0.952592	32.5316	-7.25053	0.187253	11.044	-0.138323	28	2
a_normal_1	1	2.53665	1.58387	34.5938	-6.66007	0.187253	11.044	-0.138323	28	2
a_normal_1	1	2.54058	2.05334	36.8473	-6.0448	0.187253	11.044	-0.138323	28	2
a_normal_1	1	2.5445	2.29449	39.2736	-5.46846	0.187253	11.044	-0.138323	28	2
a_normal_1	1	2.54843	2.26781	41.7602	-4.90237	-0.165804	11.3272	-0.0448132	28	2
a_normal_1	1	2.55236	2.08469	44.2536	-4.30436	-0.165804	11.3272	-0.0448132	28	2
a_normal_1	1	2.55628	1.82413	46.6283	-3.67598	-0.165804	11.3272	-0.0448132	28	2
a_normal_1	1	2.56021	1.53761	48.7383	-2.98298	-0.165804	11.3272	-0.0448132	28	2
a_normal_1	1	2.56414	1.32161	50.656	-2.12727	-0.390263	11.3022	0.0982528	28	2
a_normal_1	1	2.56806	1.25309	52.2748	-1.23291	-0.390263	11.3022	0.0982528	28	2
a_normal_1	1	2.57199	1.29509	53.5347	-0.325624	-0.390263	11.3022	0.0982528	28	2
a_normal_1	1	2.57592	1.47496	54.3641	0.611863	-0.390263	11.3022	0.0982528	28	2
a_normal_1	1	2.57984	1.80385	54.8254	1.53931	-0.390263	11.3022	0.0982528	28	2
a_normal_1	1	2.58377	2.31914	54.9724	2.4811	-0.474474	10.9036	0.231378	28	2
a_normal_1	1	2.5877	2.99984	54.8384	3.40075	-0.474474	10.9036	0.231378	28	2
a_normal_1	1	2.59162	3.82898	54.5501	4.29638	-0.474474	10.9036	0.231378	28	2
a_normal_1	1	2.59555	4.81418	54.1598	5.13046	-0.474474	10.9036	0.231378	28	2
a_normal_1	1	2.59948	5.89423	53.6903	5.95362	-0.473331	10.2463	0.265611	28	2
a_normal_1	1	2.6034	7.06451	53.1097	6.74554	-0.473331	10.2463	0.265611	28	2
a_normal_1	1	2.60733	8.31763	52.4591	7.51968	-0.473331	10.2463	0.265611	28	2
a_normal_1	1	2.61126	9.61381	51.76	8.29777	-0.473331	10.2463	0.265611	28	2
a_normal_1	1	2.61518	10.9331	50.9906	8.9962	-0.473331	10.2463	0.265611	28	2
a_normal_1	1	2.61911	12.2833	50.1636	9.62187	-0.495151	9.46992	0.261869	28	2
a_normal_1	1	2.62304	13.66	49.3501	10.2527	-0.495151	9.46992	0.261869	28	2
a_normal_1	1	2.62696	15.0707	48.5286	10.8647	-0.495151	9.46992	0.261869	28	2
a_normal_1	1	2.63089	16.5496	47.8038	11.4588	-0.495151	9.46992	0.261869	28	2
a_normal_1	1	2.63482	17.995	47.1501	12.0388	-0.533716	8.69385	0.309242	28	2
a_normal_1	1	2.63874	19.3938	46.6027	12.6678	-0.533716	8.69385	0.309242	28	2
a_normal_1	1	2.64267	20.7392	46.1772	13.3377	-0.533716	8.69385	0.309242	28	2
a_normal_1	1	2.6466	22.0309	45.8708	13.9868	-0.533716	8.69385	0.309242	28	2
a_normal_1	1	2.65052	23.197	45.5942	14.628	-0.533716	8.69385	0.309242	28	2
a_normal_1	1	2.65445	24.208	45.3906	15.1933	-0.503091	8.13715	0.27138	28	2
a_normal_1	1	2.65838	25.0566	45.2447	15.7072	-0.503091	8.13715	0.27138	28	2
a_normal_1	1	2.6623	25.706	45.1177	16.1633	-0.503091	8.13715	0.27138	28	2
a_normal_1	1	2.66623	26.1718	45.0535	16.5882	-0.503091	8.13715	0.27138	28	2
a_normal_1	1	2.67016	26.4899	44.9984	16.9805	-0.301033	7.9519	0.151143	28	2
a_normal_1	1	2.67408	26.6406	44.9311	17.2762	-0.301033	7.9519	0.151143	28	2
a_normal_1	1	2.67801	26.6738	44.8581	17.4504	-0.301033	7.9519	0.151143	28	2
a_normal_1	1	2.68194	26.6071	44.8096	17.5029	-0.301033	7.9519	0.151143	28	2
a_normal_1	1	2.68586	26.4276	44.7783	17.4367	-0.301033	7.9519	0.151143	28	2
a_normal_1	1	2.68979	26.1496	44.7158	17.2159	0.0293275	8.09014	0.0438428	28	2
a_normal_1	1	2.69372	25.7661	44.6444	16.8749	0.0293275	8.09014	0.0438428	28	2
a_normal_1	1	2.69764	25.2555	44.5348	16.4047	0.0293275	8.09014	0.0438428	28	2
a_normal_1	1	2.70157	24.6238	44.3978	15.8144	0.0293275	8.09014	0.0438428	28	2
a_normal_1	1	2.7055	23.8443	44.1782	15.1309	0.421093	8.39518	-0.171287	28	2
a_normal_1	1	2.70942	22.9421	43.9008	14.3736	0.421093	8.39518	-0.171287	28	2
a_normal_1	1	2.71335	21.944	43.5268	13.552	0.421093	8.39518	-0.171287	28	2
a_normal_1	1	2.71728	20.8724	43.0817	12.6693	0.421093	8.39518	-0.171287	28	2
a_normal_1	1	2.7212	19.7401	42.5333	11.7462	0.421093	8.39518	-0.171287	28	2
a_normal_1	1	2.72513	18.5706	41.9164	10.8086	0.844171	8.63024	-0.494553	28	2
a_normal_1	1	2.72906	17.3838	41.1657	9.84836	0.844171	8.63024	-0.494553	28	2
a_normal_1	1	2.73298	16.1835	40.3058	8.85747	0.844171	8.63024	-0.494553	28	2
a_normal_1	1	2.73691	15.0029	39.345	7.90003	0.844171	8.63024	-0.494553	28	2
a_normal_1	1	2.74084	13.8711	38.3149	6.96848	1.24674	8.63729	-0.821954	28	2
a_normal_1	1	2.74476	12.8272	37.207	6.09427	1.24674	8.63729	-0.821954	28	2
a_normal_1	1	2.74869	11.8461	36.0371	5.21507	1.24674	8.63729	-0.821954	28	2
a_normal_1	1	2.75262	10.9337	34.8022	4.37876	1.24674	8.63729	-0.821954	28	2
a_normal_1	1	2.75654	10.0956	33.5709	3.56239	1.24674	8.63729	-0.821954	28	2
a_normal_1	1	2.76047	9.30134	32.3014	2.7948	1.58417	8.48141	-1.07374	28	2
a_normal_1	1	2.7644	8.56073	31.0254	2.04976	1.58417	8.48141	-1.07374	28	2
a_normal_1	1	2.76832	7.85027	29.7402	1.29638	1.58417	8.48141	-1.07374	28	2
a_normal_1	1	2.77225	7.15068	28.4492	0.579746	1.58417	8.48141	-1.07374	28	2
a_normal_1	1	2.77618	6.51796	27.2062	-0.128712	1.89583	8.34559	-1.25116	28	2
a_normal_1	1	2.7801	5.88933	25.9763	-0.817495	1.89583	8.34559	-1.25116	28	2
a_normal_1	1	2.78403	5.26155	24.7825	-1.52031	1.89583	8.34559	-1.25116	28	2
a_normal_1	1	2.78796	4.59595	23.5994	-2.21269	1.89583	8.34559	-1.25116	28	2
a_normal_1	1	2.79188	3.93006	22.4829	-2.86831	2.12458	8.35767	-1.46034	28	2
a_normal_1	1	2.79581	3.20731	21.5072	-3.5247	2.12458	8.35767	-1.46034	28	2
a_normal_1	1	2.79974	2.4216	20.6356	-4.14608	2.12458	8.35767	-1.46034	28	2
a_normal_1	1	2.80366	1.58188	19.8483	-4.74308	2.12458	8.35767	-1.46034	28	2
a_normal_1	1	2.80759	0.669989	19.1411	-5.33778	2.12458	8.35767	-1.46034	28	2
a_normal_1	1	2.81152	-0.376029	18.4713	-5.91836	2.22432	8.44999	-1.69286	28	2
a_normal_1	1	2.81545	-1.48118	17.858	-6.48849	2.22432	8.44999	-1.69286	28	2
a_normal_1	1	2.81937	-2.65153	17.2448	-7.03971	2.22432	8.44999	-1.69286	28	2
a_normal_1	1	2.8233	-3.87794	16.6646	-7.59382	2.22432	8.44999	-1.69286	28	2
a_normal_1	1	2.82723	-5.15169	16.1365	-8.15663	2.21145	8.62126	-1.9528	28	2
a_normal_1	1	2.83115	-6.43773	15.643	-8.7456	2.21145	8.62126	-1.9528	28	2
a_normal_1	1	2.83508	-7.75337	15.2005	-9.34153	2.21145	8.62126	-1.9528	28	2
a_normal_1	1	2.83901	-9.04351	14.8242	-10.0007	2.21145	8.62126	-1.9528	28	2
a_normal_1	1	2.84293	-10.3273	14.487	-10.6992	2.21145	8.62126	-1.9528	28	2
a_normal_1	1	2.84686	-11.5514	14.2259	-11.4559	2.12504	8.765	-2.23378	28	2
a_normal_1	1	2.85079	-12.7248	14.0311	-12.2233	2.12504	8.765	-2.23378	28	2
a_normal_1	1	2.85471	-13.8618	13.8904	-13.0039	2.12504	8.765	-2.23378	28	2
a_normal_1	1	2.85864	-14.9403	13.837	-13.7643	2.12504	8.765	-2.23378	28	2
a_normal_1	1	2.86257	-15.8858	13.9083	-14.4578	1.98415	8.77615	-2.4996	28	2
a_normal_1	1	2.86649	-16.6185	14.0893	-15.0878	1.98415	8.77615	-2.4996	28	2
a_normal_1	1	2.87042	-17.1159	14.3835	-15.6244	1.98415	8.77615	-2.4996	28	2
a_normal_1	1	2.87435	-17.3598	14.833	-16.0754	1.98415	8.77615	-2.4996	28	2
a_normal_1	1	2.87827	-17.3864	15.4065	-16.4329	1.98415	8.77615	-2.4996	28	2
a_normal_1	1	2.8822	-17.2242	16.0206	-16.6985	1.85295	8.75939	-2.66514	28	2
a_normal_1	1	2.88613	-16.9328	16.5093	-16.9006	1.85295	8.75939	-2.66514	28	2
a_normal_1	1	2.89005	-16.492	16.8493	-17.0243	1.85295	8.75939	-2.66514	28	2
a_normal_1	1	2.89398	-15.9893	17.0386	-17.0497	1.85295	8.75939	-2.66514	28	2
a_normal_1	1	2.89791	-15.4456	17.0817	-16.9637	1.84288	8.77858	-2.7684	28	2
a_normal_1	1	2.90183	-14.8748	17.0364	-16.739	1.84288	8.77858	-2.7684	28	2
a_normal_1	1	2.90576	-14.3408	16.9725	-16.3882	1.84288	8.77858	-2.7684	28	2
a_normal_1	1	2.90969	-13.8894	16.9295	-15.8998	1.84288	8.77858	-2.7684	28	2
a_normal_1	1	2.91361	-13.4898	16.9988	-15.3161	1.84288	8.77858	-2.7684	28	2
a_normal_1	1	2.91754	-13.1723	17.1779	-14.6477	1.89159	8.85151	-2.90206	28	2
a_normal_1	1	2.92147	-12.897	17.4941	-13.887	1.89159	8.85151	-2.90206	28	2
a_normal_1	1	2.92539	-12.6679	17.9616	-13.0651	1.89159	8.85151	-2.90206	28	2
a_normal_1	1	2.92932	-12.4797	18.5879	-12.1463	1.89159	8.85151	-2.90206	28	2
a_normal_1	1	2.93325	-12.3067	19.3415	-11.1741	1.90298	9.00852	-3.09988	28	2
a_normal_1	1	2.93717	-12.166	20.2369	-10.1808	1.90298	9.00852	-3.09988	28	2
a_normal_1	1	2.9411	-12.05	21.2108	-9.14964	1.90298	9.00852	-3.09988	28	2
a_normal_1	1	2.94503	-11.9426	22.2711	-8.11521	1.90298	9.00852	-3.09988	28	2
a_normal_1	1	2.94895	-11.8583	23.4851	-7.0181	1.90298	9.00852	-3.09988	28	2
a_normal_1	1	2.95288	-11.7662	24.7561	-5.93579	1.76524	9.01112	-3.27406	28	2
a_normal_1	1	2.95681	-11.6548	25.9352	-4.89139	1.76524	9.01112	-3.27406	28	2
a_normal_1	1	2.96073	-11.522	27.0092	-3.81455	1.76524	9.01112	-3.27406	28	2
a_normal_1	1	2.96466	-11.3987	28.0279	-2.71882	1.76524	9.01112	-3.27406	28	2
a_normal_1	1	2.96859	-11.2457	28.9402	-1.53064	1.51762	8.93168	-3.42891	28	2
a_normal_1	1	2.97251	-11.0525	29.8051	-0.197968	1.51762	8.93168	-3.42891	28	2
a_normal_1	1	2.97644	-10.7942	30.5385	1.23047	1.51762	8.93168	-3.42891	28	2
a_normal_1	1	2.98037	-10.4652	31.126	2.79765	1.51762	8.93168	-3.42891	28	2
a_normal_1	1	2.98429	-10.1523	31.5508	4.48489	1.51762	8.93168	-3.42891	28	2
a_normal_1	1	2.98822	-9.86354	31.7673	6.2089	1.29575	8.90343	-3.64161	28	2
a_normal_1	1	2.99215	-9.66331	31.741	7.9858	1.29575	8.90343	-3.64161	28	2
a_normal_1	1	2.99607	-9.56513	31.3945	9.78916	1.29575	8.90343	-3.64161	28	2
a_normal_1	1	3	-9.57299	30.6718	11.6445	1.29575	8.90343	-3.64161	28	2
a_normal_1	1	3.00393	-9.6817	29.5825	13.5075	1.05913	9.00283	-3.89184	28	2
a_normal_1	1	3.00785	-9.88039	28.0372	15.372	1.05913	9.00283	-3.89184	28	2
a_normal_1	1	3.01178	-10.1438	26.1267	17.217	1.05913	9.00283	-3.89184	28	2
a_normal_1	1	3.01571	-10.4718	23.8657	19.0464	1.05913	9.00283	-3.89184	28	2
a_normal_1	1	3.01963	-10.8582	21.4143	20.7658	0.665797	9.45749	-3.81633	28	2
a_normal_1	1	3.02356	-11.327	18.7193	22.3536	0.665797	9.45749	-3.81633	28	2
a_normal_1	1	3.02749	-11.8712	15.8818	23.7389	0.665797	9.45749	-3.81633	28	2
a_normal_1	1	3.03141	-12.4692	13.007	24.9703	0.665797	9.45749	-3.81633	28	2
a_normal_1	1	3.03534	-13.0291	10.1386	26.0464	0.665797	9.45749	-3.81633	28	2
a_normal_1	1	3.03927	-13.5945	7.28494	26.9538	0.0697379	10.6323	-3.44613	28	2
a_normal_1	1	3.04319	-13.9983	4.63009	27.7545	0.0697379	10.6323	-3.44613	28	2
a_normal_1	1	3.04712	-14.2037	2.08389	28.403	0.0697379	10.6323	-3.44613	28	2
a_normal_1	1	3.05105	-14.3367	-0.198176	28.865	0.0697379	10.6323	-3.44613	28	2
a_normal_1	1	3.05497	-14.3261	-2.07415	29.1467	-0.117307	11.5892	-2.82346	28	2
a_normal_1	1	3.0589	-14.0988	-3.75144	29.3283	-0.117307	11.5892	-2.82346	28	2
a_normal_1	1	3.06283	-13.7753	-5.0581	29.3641	-0.117307	11.5892	-2.82346	28	2
a_normal_1	1	3.06675	-13.4349	-6.15513	29.2403	-0.117307	11.5892	-2.82346	28	2
a_normal_1	1	3.07068	-12.9116	-6.97236	28.9886	-0.117307	11.5892	-2.82346	28	2
a_normal_1	1	3.07461	-12.3454	-7.50561	28.6598	-0.0113041	11.7432	-2.24624	28	2
a_normal_1	1	3.07853	-11.6251	-7.92351	28.231	-0.0113041	11.7432	-2.24624	28	2
a_normal_1	1	3.08246	-10.7614	-8.26745	27.6892	-0.0113041	11.7432	-2.24624	28	2
a_normal_1	1	3.08639	-9.81779	-8.56485	27.0755	-0.0113041	11.7432	-2.24624	28	2
a_normal_1	1	3.09031	-8.78322	-8.94895	26.3696	0.16846	11.4616	-1.8192	28	2
a_normal_1	1	3.09424	-7.74253	-9.48404	25.6297	0.16846	11.4616	-1.8192	28	2
a_normal_1	1	3.09817	-6.70796	-10.2342	24.8128	0.16846	11.4616	-1.8192	28	2
a_normal_1	1	3.10209	-5.74172	-11.2454	23.9315	0.16846	11.4616	-1.8192	28	2
a_normal_1	1	3.10602	-4.88513	-12.5349	22.9622	0.16846	11.4616	-1.8192	28	2
a_normal_1	1	3.10995	-4.11498	-14.0741	21.8854	0.182651	11.1627	-1.58407	28	2
a_normal_1	1	3.11387	-3.51938	-15.8269	20.742	0.182651	11.1627	-1.58407	28	2
a_normal_1	1	3.1178	-3.11063	-17.8189	19.5324	0.182651	11.1627	-1.58407	28	2
a_normal_1	1	3.12173	-2.88554	-20.0471	18.2835	0.182651	11.1627	-1.58407	28	2
a_normal_1	1	3.12565	-2.82922	-22.4851	17.0658	-0.090989	10.9349	-1.39069	28	2
a_normal_1	1	3.12958	-2.87093	-25.1556	15.7258	-0.090989	10.9349	-1.39069	28	2
a_normal_1	1	3.13351	-2.88078	-28.0293	14.2993	-0.090989	10.9349	-1.39069	28	2
a_normal_1	1	3.13743	-2.85447	-31.0516	12.7519	-0.090989	10.9349	-1.39069	28	2
a_normal_1	1	3.14136	-2.82048	-34.0366	11.1609	-0.090989	10.9349	-1.39069	28	2
a_normal_1	1	3.14529	-2.77028	-36.9266	9.59688	-0.629244	11.0374	-1.25012	28	2
a_normal_1	1	3.14921	-2.63024	-39.5953	8.0615	-0.629244	11.0374	-1.25012	28	2
a_normal_1	1	3.15314	-2.45541	-41.9938	6.59807	-0.629244	11.0374	-1.25012	28	2
a_normal_1	1	3.15707	-2.21762	-44.064	5.17327	-0.629244	11.0374	-1.25012	28	2
a_normal_1	1	3.16099	-1.91105	-45.8099	3.72565	-1.23732	11.3529	-1.10189	28	2
a_normal_1	1	3.16492	-1.50335	-47.2145	2.29508	-1.23732	11.3529	-1.10189	28	2
a_normal_1	1	3.16885	-1.02027	-48.3006	0.874712	-1.23732	11.3529	-1.10189	28	2
a_normal_1	1	3.17277	-0.480354	-49.0597	-0.461441	-1.23732	11.3529	-1.10189	28	2
a_normal_1	1	3.1767	0.101711	-49.5318	-1.7354	-1.23732	11.3529	-1.10189	28	2
a_normal_1	1	3.18063	0.643485	-49.7575	-2.89958	-1.72576	11.2566	-0.901962	28	2
a_normal_1	1	3.18455	1.12608	-49.8114	-3.93255	-1.72576	11.2566	-0.901962	28	2
a_normal_1	1	3.18848	1.55536	-49.8121	-4.85261	-1.72576	11.2566	-0.901962	28	2
a_normal_1	1	3.19241	1.9875	-49.8634	-5.67419	-1.72576	11.2566	-0.901962	28	2
a_normal_1	1	3.19634	2.56233	-49.9955	-6.40805	-1.81044	10.8773	-0.916432	28	2
a_normal_1	1	3.20026	3.35028	-50.1092	-6.98107	-1.81044	10.8773	-0.916432	28	2
a_normal_1	1	3.20419	4.35883	-50.1996	-7.43385	-1.81044	10.8773	-0.916432	28	2
a_normal_1	1	3.20812	5.60696	-50.2141	-7.81093	-1.81044	10.8773	-0.916432	28	2
a_normal_1	1	3.21204	7.04432	-50.1534	-8.13389	-1.81044	10.8773	-0.916432	28	2
a_normal_1	1	3.21597	8.56339	-50.06	-8.47683	-1.69966	10.2786	-0.909874	28	2
a_normal_1	1	3.2199	10.1781	-49.9652	-8.88342	-1.69966	10.2786	-0.909874	28	2
a_normal_1	1	3.22382	11.854	-49.8184	-9.33271	-1.69966	10.2786	-0.909874	28	2
a_normal_1	1	3.22775	13.5493	-49.6907	-9.82558	-1.69966	10.2786	-0.909874	28	2
a_normal_1	1	3.23168	15.2244	-49.5663	-10.3093	-1.48361	9.74307	-0.934928	28	2
a_normal_1	1	3.2356	16.8	-49.4687	-10.7605	-1.48361	9.74307	-0.934928	28	2
a_normal_1	1	3.23953	18.3375	-49.4325	-11.2046	-1.48361	9.74307	-0.934928	28	2
a_normal_1	1	3.24346	19.7671	-49.5202	-11.6657	-1.48361	9.74307	-0.934928	28	2
a_normal_1	1	3.24738	21.0854	-49.7286	-12.1519	-1.20957	9.4161	-1.01095	28	2
a_normal_1	1	3.25131	22.3185	-50.04	-12.6174	-1.20957	9.4161	-1.01095	28	2
a_normal_1	1	3.25524	23.3694	-50.4374	-13.0364	-1.20957	9.4161	-1.01095	28	2
a_normal_1	1	3.25916	24.232	-50.9792	-13.3814	-1.20957	9.4161	-1.01095	28	2
a_normal_1	1	3.26309	24.8978	-51.6136	-13.644	-1.20957	9.4161	-1.01095	28	2
a_normal_1	1	3.26702	25.3793	-52.3124	-13.8283	-0.984282	9.27894	-1.10821	28	2
a_normal_1	1	3.27094	25.6586	-53.0634	-13.962	-0.984282	9.27894	-1.10821	28	2
a_normal_1	1	3.27487	25.7695	-53.8165	-13.9998	-0.984282	9.27894	-1.10821	28	2
a_normal_1	1	3.2788	25.6784	-54.521	-13.9375	-0.984282	9.27894	-1.10821	28	2
a_normal_1	1	3.28272	25.3715	-55.1643	-13.7473	-0.824078	9.26928	-1.19978	28	2
a_normal_1	1	3.28665	24.8771	-55.7911	-13.4174	-0.824078	9.26928	-1.19978	28	2
a_normal_1	1	3.29058	24.249	-56.4051	-12.9816	-0.824078	9.26928	-1.19978	28	2
a_normal_1	1	3.2945	23.5235	-56.9833	-12.4361	-0.824078	9.26928	-1.19978	28	2
a_normal_1	1	3.29843	22.7054	-57.4648	-11.7921	-0.824078	9.26928	-1.19978	28	2
a_normal_1	1	3.30236	21.9123	-57.8365	-11.0813	-0.779799	9.24101	-1.33126	28	2
a_normal_1	1	3.30628	21.1162	-58.0173	-10.3516	-0.779799	9.24101	-1.33126	28	2
a_normal_1	1	3.31021	20.3232	-58.0048	-9.65155	-0.779799	9.24101	-1.33126	28	2
a_normal_1	1	3.31414	19.5421	-57.7249	-8.95288	-0.779799	9.24101	-1.33126	28	2
a_normal_1	1	3.31806	18.7962	-57.1699	-8.23174	-0.887368	9.18736	-1.49937	28	2
a_normal_1	1	3.32199	18.0866	-56.3739	-7.53682	-0.887368	9.18736	-1.49937	28	2
a_normal_1	1	3.32592	17.3938	-55.4322	-6.90557	-0.887368	9.18736	-1.49937	28	2
a_normal_1	1	3.32984	16.699	-54.3905	-6.38849	-0.887368	9.18736	-1.49937	28	2
a_normal_1	1	3.33377	16.05	-53.1883	-5.87577	-0.887368	9.18736	-1.49937	28	2
a_normal_1	1	3.3377	15.4	-51.8601	-5.33745	-1.03945	9.16446	-1.64767	28	2
a_normal_1	1	3.34162	14.8085	-50.4985	-4.81945	-1.03945	9.16446	-1.64767	28	2
a_normal_1	1	3.34555	14.2696	-49.1646	-4.34758	-1.03945	9.16446	-1.64767	28	2
a_normal_1	1	3.34948	13.7778	-47.9642	-3.91361	-1.03945	9.16446	-1.64767	28	2
a_normal_1	1	3.3534	13.3041	-46.861	-3.50972	-1.1849	9.19313	-1.8252	28	2
a_normal_1	1	3.35733	12.8803	-45.8951	-3.10767	-1.1849	9.19313	-1.8252	28	2
a_normal_1	1	3.36126	12.4564	-45.0954	-2.72821	-1.1849	9.19313	-1.8252	28	2
a_normal_1	1	3.36518	11.9399	-44.4954	-2.38215	-1.1849	9.19313	-1.8252	28	2
a_normal_1	1	3.36911	11.3296	-44.0885	-2.05894	-1.1849	9.19313	-1.8252	28	2
a_normal_1	1	3.37304	10.6241	-43.7669	-1.76936	-1.35968	9.24997	-1.93643	28	2
a_normal_1	1	3.37696	9.78025	-43.5444	-1.44922	-1.35968	9.24997	-1.93643	28	2
a_normal_1	1	3.38089	8.83469	-43.425	-1.14175	-1.35968	9.24997	-1.93643	28	2
a_normal_1	1	3.38482	7.81017	-43.4216	-0.85222	-1.35968	9.24997	-1.93643	28	2
a_normal_1	1	3.38874	6.75822	-43.4928	-0.570887	-1.45435	9.26165	-2.03229	28	2
a_normal_1	1	3.39267	5.62956	-43.5487	-0.276452	-1.45435	9.26165	-2.03229	28	2
a_normal_1	1	3.3966	4.45769	-43.6494	-0.0618854	-1.45435	9.26165	-2.03229	28	2
a_normal_1	1	3.40052	3.23881	-43.7125	0.133258	-1.45435	9.26165	-2.03229	28	2
a_normal_1	1	3.40445	1.94244	-43.6891	0.390359	-1.45435	9.26165	-2.03229	28	2
a_normal_1	1	3.40838	0.616979	-43.5716	0.70341	-1.43412	9.24382	-2.12047	28	2
a_normal_1	1	3.4123	-0.727158	-43.3913	1.04584	-1.43412	9.24382	-2.12047	28	2
a_normal_1	1	3.41623	-2.05934	-43.1782	1.38347	-1.43412	9.24382	-2.12047	28	2
a_normal_1	1	3.42016	-3.40393	-42.9814	1.71951	-1.43412	9.24382	-2.12047	28	2
a_normal_1	1	3.42408	-4.72759	-42.7823	2.08381	-1.38296	9.18258	-2.22335	28	2
a_normal_1	1	3.42801	-6.04327	-42.6018	2.51371	-1.38296	9.18258	-2.22335	28	2
a_normal_1	1	3.43194	-7.33051	-42.4362	2.98815	-1.38296	9.18258	-2.22335	28	2
a_normal_1	1	3.43586	-8.52814	-42.2637	3.54069	-1.38296	9.18258	-2.22335	28	2
a_normal_1	1	3.43979	-9.63757	-42.1353	4.14368	-1.38296	9.18258	-2.22335	28	2
a_normal_1	1	3.44372	-10.681	-42.0638	4.78276	-1.40679	9.11027	-2.38661	28	2
a_normal_1	1	3.44764	-11.6854	-42.0167	5.39958	-1.40679	9.11027	-2.38661	28	2
a_normal_1	1	3.45157	-12.7093	-42.0522	5.98333	-1.40679	9.11027	-2.38661	28	2
a_normal_1	1	3.4555	-13.7845	-42.1634	6.49693	-1.40679	9.11027	-2.38661	28	2
a_normal_1	1	3.45942	-14.9234	-42.299	7.03013	-1.4438	9.0743	-2.50658	28	2
a_normal_1	1	3.46335	-16.0543	-42.4458	7.61772	-1.4438	9.0743	-2.50658	28	2
a_normal_1	1	3.46728	-17.145	-42.5676	8.23319	-1.4438	9.0743	-2.50658	28	2
a_normal_1	1	3.4712	-18.1973	-42.6209	8.8365	-1.4438	9.0743	-2.50658	28	2
a_normal_1	1	3.47513	-19.1596	-42.6895	9.47291	-1.53194	9.14826	-2.52946	28	2
a_normal_1	1	3.47906	-20.0303	-42.7696	10.114	-1.53194	9.14826	-2.52946	28	2
a_normal_1	1	3.48298	-20.802	-42.8012	10.7893	-1.53194	9.14826	-2.52946	28	2
a_normal_1	1	3.48691	-21.5092	-42.8491	11.4377	-1.53194	9.14826	-2.52946	28	2
a_normal_1	1	3.49084	-22.173	-42.8619	12.0752	-1.53194	9.14826	-2.52946	28	2
a_normal_1	1	3.49476	-22.7806	-42.9039	12.777	-1.61019	9.23188	-2.52705	28	2
a_normal_1	1	3.49869	-23.3377	-43.0003	13.4593	-1.61019	9.23188	-2.52705	28	2
a_normal_1	1	3.50262	-23.8527	-43.1427	14.1293	-1.61019	9.23188	-2.52705	28	2
a_normal_1	1	3.50654	-24.3605	-43.2275	14.7963	-1.61019	9.23188	-2.52705	28	2
a_normal_1	1	3.51047	-24.8257	-43.2605	15.4546	-1.61231	9.35176	-2.61204	28	2
a_normal_1	1	3.5144	-25.2324	-43.1788	16.0302	-1.61231	9.35176	-2.61204	28	2
a_normal_1	1	3.51832	-25.527	-43.0297	16.5212	-1.61231	9.35176	-2.61204	28	2
a_normal_1	1	3.52225	-25.6226	-42.8014	16.8958	-1.61231	9.35176	-2.61204	28	2
a_normal_1	1	3.52618	-25.4337	-42.5426	17.1748	-1.61231	9.35176	-2.61204	28	2
a_normal_1	1	3.5301	-25.0099	-42.2488	17.3718	-1.60631	9.49583	-2.7613	28	2
a_normal_1	1	3.53403	-24.4579	-41.9157	17.4876	-1.60631	9.49583	-2.7613	28	2
a_normal_1	1	3.53796	-23.8197	-41.5304	17.4966	-1.60631	9.49583	-2.7613	28	2
a_normal_1	1	3.54188	-23.1471	-41.155	17.4069	-1.60631	9.49583	-2.7613	28	2
a_normal_1	1	3.54581	-22.3644	-40.8217	17.2382	-1.62243	9.73632	-2.92816	28	2
a_normal_1	1	3.54974	-21.4739	-40.5225	17.0211	-1.62243	9.73632	-2.92816	28	2
a_normal_1	1	3.55366	-20.4751	-40.2498	16.8236	-1.62243	9.73632	-2.92816	28	2
a_normal_1	1	3.55759	-19.3792	-39.9815	16.5732	-1.62243	9.73632	-2.92816	28	2
a_normal_1	1	3.56152	-18.2593	-39.7084	16.3201	-1.62243	9.73632	-2.92816	28	2
a_normal_1	1	3.56545	-17.1822	-39.4874	16.0347	-1.20877	10.1307	-2.87155	28	2
a_normal_1	1	3.56937	-16.1992	-39.3307	15.6769	-1.20877	10.1307	-2.87155	28	2
a_normal_1	1	3.5733	-15.3476	-39.2442	15.2919	-1.20877	10.1307	-2.87155	28	2
a_normal_1	1	3.57723	-14.6179	-39.2631	14.7887	-1.20877	10.1307	-2.87155	28	2
a_normal_1	1	3.58115	-13.9267	-39.3377	14.0927	-0.99817	10.3388	-2.82796	28	2
a_normal_1	1	3.58508	-13.2871	-39.3521	13.1092	-0.99817	10.3388	-2.82796	28	2
a_normal_1	1	3.58901	-12.6252	-39.2407	11.8104	-0.99817	10.3388	-2.82796	28	2
a_normal_1	1	3.59293	-11.9181	-38.8489	10.2474	-0.99817	10.3388	-2.82796	28	2
a_normal_1	1	3.59686	-11.2098	-38.125	8.42132	-0.99817	10.3388	-2.82796	28	2
a_normal_1	1	3.60079	-10.5748	-37.0016	6.42525	-0.923197	10.3004	-2.41528	28	2
a_normal_1	1	3.60471	-10.0779	-35.5817	4.29429	-0.923197	10.3004	-2.41528	28	2
a_normal_1	1	3.60864	-9.73023	-33.9006	2.08271	-0.923197	10.3004	-2.41528	28	2
a_normal_1	1	3.61257	-9.5365	-32.0782	-0.149023	-0.923197	10.3004	-2.41528	28	2
a_normal_1	1	3.61649	-9.46238	-30.1185	-2.33739	-0.756223	10.2356	-1.99227	28	2
a_normal_1	1	3.62042	-9.47824	-28.0072	-4.54704	-0.756223	10.2356	-1.99227	28	2
a_normal_1	1	3.62435	-9.55882	-25.6596	-6.73228	-0.756223	10.2356	-1.99227	28	2
a_normal_1	1	3.62827	-9.64738	-23.0096	-8.95975	-0.756223	10.2356	-1.99227	28	2
a_normal_1	1	3.6322	-9.70483	-20.0422	-11.1858	-0.756223	10.2356	-1.99227	28	2
a_normal_1	1	3.63613	-9.75948	-16.8058	-13.3776	-0.26981	10.341	-1.48732	28	2
a_normal_1	1	3.64005	-9.8591	-13.4444	-15.4775	-0.26981	10.341	-1.48732	28	2
a_normal_1	1	3.64398	-10.058	-10.0058	-17.4034	-0.26981	10.341	-1.48732	28	2
a_normal_1	1	3.64791	-10.4259	-6.59804	-19.0954	-0.26981	10.341	-1.48732	28	2
a_normal_1	1	3.65183	-10.9009	-3.15399	-20.5144	0.307276	10.6647	-1.20287	28	2
a_normal_1	1	3.65576	-11.6296	0.178601	-21.7123	0.307276	10.6647	-1.20287	28	2
a_normal_1	1	3.65969	-12.3883	3.1968	-22.6523	0.307276	10.6647	-1.20287	28	2
a_normal_1	1	3.66361	-13.2083	5.91293	-23.4006	0.307276	10.6647	-1.20287	28	2
a_normal_1	1	3.66754	-14.0984	8.29411	-23.9605	0.472493	10.756	-0.983958	28	2
a_normal_1	1	3.67147	-14.9212	10.2792	-24.3204	0.472493	10.756	-0.983958	28	2
a_normal_1	1	3.67539	-15.7099	12.0604	-24.499	0.472493	10.756	-0.983958	28	2
a_normal_1	1	3.67932	-16.3052	13.4658	-24.4932	0.472493	10.756	-0.983958	28	2
a_normal_1	1	3.68325	-16.672	14.5705	-24.2793	0.472493	10.756	-0.983958	28	2
a_normal_1	1	3.68717	-16.8334	15.3206	-23.8734	0.331401	10.6238	-0.8332	28	2
a_normal_1	1	3.6911	-16.8619	15.8405	-23.2878	0.331401	10.6238	-0.8332	28	2
a_normal_1	1	3.69503	-16.6657	16.1118	-22.5789	0.331401	10.6238	-0.8332	28	2
a_normal_1	1	3.69895	-16.2021	16.1287	-21.7676	0.331401	10.6238	-0.8332	28	2
a_normal_1	1	3.70288	-15.4724	15.9631	-20.85	0.128188	10.505	-0.634088	28	2
a_normal_1	1	3.70681	-14.4776	15.6806	-19.8939	0.128188	10.505	-0.634088	28	2
a_normal_1	1	3.71073	-13.2514	15.3732	-18.9337	0.128188	10.505	-0.634088	28	2
a_normal_1	1	3.71466	-11.7606	15.0629	-17.9401	0.128188	10.505	-0.634088	28	2
a_normal_1	1	3.71859	-10.0358	14.8362	-16.9204	0.128188	10.505	-0.634088	28	2
a_normal_1	1	3.72251	-8.08247	14.8111	-15.894	-0.027564	10.5236	-0.361886	28	2
a_normal_1	1	3.72644	-6.03393	15.0314	-14.9027	-0.027564	10.5236	-0.361886	28	2
a_normal_1	1	3.73037	-3.96027	15.5595	-13.9657	-0.027564	10.5236	-0.361886	28	2
a_normal_1	1	3.73429	-1.89842	16.4786	-13.0775	-0.027564	10.5236	-0.361886	28	2
a_normal_1	1	3.73822	0.155139	17.8353	-12.2563	-0.0530706	10.4803	-0.10535	28	2
a_normal_1	1	3.74215	2.10255	19.6528	-11.5348	-0.0530706	10.4803	-0.10535	28	2
a_normal_1	1	3.74607	3.87458	21.8847	-10.911	-0.0530706	10.4803	-0.10535	28	2
a_normal_1	1	3.75	5.36071	24.4336	-10.3176	-0.0530706	10.4803	-0.10535	28	2
a_normal_1	1	3.75393	6.6076	27.2571	-9.74121	-0.0530706	10.4803	-0.10535	28	2
a_normal_1	1	3.75785	7.58823	30.3894	-9.13941	-0.0972287	10.2197	0.169697	28	2
a_normal_1	1	3.76178	8.36024	33.756	-8.47464	-0.0972287	10.2197	0.169697	28	2
a_normal_1	1	3.76571	8.96657	37.2532	-7.80361	-0.0972287	10.2197	0.169697	28	2
a_normal_1	1	3.76963	9.45402	40.7881	-7.07303	-0.0972287	10.2197	0.169697	28	2
a_normal_1	1	3.77356	9.90281	44.1983	-6.32746	-0.137298	9.73864	0.416187	28	2
a_normal_1	1	3.77749	10.3357	47.3617	-5.54977	-0.137298	9.73864	0.416187	28	2
a_normal_1	1	3.78141	10.7891	50.2011	-4.72664	-0.137298	9.73864	0.416187	28	2
a_normal_1	1	3.78534	11.2889	52.6668	-3.94964	-0.137298	9.73864	0.416187	28	2
a_normal_1	1	3.78927	11.8923	54.7651	-3.1748	-0.137298	9.73864	0.416187	28	2
a_normal_1	1	3.79319	12.6003	56.5883	-2.31869	-0.181198	9.17376	0.615696	28	2
a_normal_1	1	3.79712	13.3958	58.1172	-1.43584	-0.181198	9.17376	0.615696	28	2
a_normal_1	1	3.80105	14.2478	59.3005	-0.604979	-0.181198	9.17376	0.615696	28	2
a_normal_1	1	3.80497	15.1356	60.2237	0.122835	-0.181198	9.17376	0.615696	28	2
a_normal_1	1	3.8089	16.0903	60.8994	0.794291	-0.200891	8.65988	0.785337	28	2
a_normal_1	1	3.81283	17.055	61.3069	1.41214	-0.200891	8.65988	0.785337	28	2
a_normal_1	1	3.81675	18.0262	61.5308	1.9671	-0.200891	8.65988	0.785337	28	2
a_normal_1	1	3.82068	18.9679	61.5741	2.51285	-0.200891	8.65988	0.785337	28	2
a_normal_1	1	3.82461	19.8964	61.508	3.06473	-0.200891	8.65988	0.785337	28	2
a_normal_1	1	3.82853	20.7885	61.4035	3.5778	-0.157235	8.32522	0.909092	28	2
a_normal_1	1	3.83246	21.6997	61.2505	4.07774	-0.157235	8.32522	0.909092	28	2
a_normal_1	1	3.83639	22.6259	61.0841	4.55328	-0.157235	8.32522	0.909092	28	2
a_normal_1	1	3.84031	23.5487	60.9289	5.0473	-0.157235	8.32522	0.909092	28	2
a_normal_1	1	3.84424	24.4294	60.8199	5.55893	-0.0508484	8.25784	0.895372	28	2
a_normal_1	1	3.84817	25.2404	60.6924	6.09025	-0.0508484	8.25784	0.895372	28	2
a_normal_1	1	3.85209	25.9671	60.5889	6.65818	-0.0508484	8.25784	0.895372	28	2
a_normal_1	1	3.85602	26.6137	60.4519	7.26092	-0.0508484	8.25784	0.895372	28	2
a_normal_1	1	3.85995	27.1127	60.2798	7.84321	-0.0508484	8.25784	0.895372	28	2
a_normal_1	1	3.86387	27.4593	60.0953	8.43877	0.100059	8.36894	0.742164	28	2
a_normal_1	1	3.8678	27.6729	59.9674	9.01717	0.100059	8.36894	0.742164	28	2
a_normal_1	1	3.87173	27.7331	59.8815	9.5257	0.100059	8.36894	0.742164	28	2
a_normal_1	1	3.87565	27.7011	59.9219	9.97069	0.100059	8.36894	0.742164	28	2
a_normal_1	1	3.87958	27.5992	60.0674	10.3523	0.341735	8.49207	0.471578	28	2
a_normal_1	1	3.88351	27.4368	60.2922	10.6796	0.341735	8.49207	0.471578	28	2
a_normal_1	1	3.88743	27.2853	60.5745	10.9284	0.341735	8.49207	0.471578	28	2
a_normal_1	1	3.89136	27.1263	60.9353	11.1144	0.341735	8.49207	0.471578	28	2
a_normal_1	1	3.89529	26.9602	61.2875	11.2318	0.674432	8.57195	0.205975	28	2
a_normal_1	1	3.89921	26.7813	61.6166	11.2631	0.674432	8.57195	0.205975	28	2
a_normal_1	1	3.90314	26.5486	61.864	11.1887	0.674432	8.57195	0.205975	28	2
a_normal_1	1	3.90707	26.2379	62.0042	11.0137	0.674432	8.57195	0.205975	28	2
a_normal_1	1	3.91099	25.8352	62.0214	10.7787	0.674432	8.57195	0.205975	28	2
a_normal_1	1	3.91492	25.3182	61.9007	10.4599	1.05176	8.59269	-0.0503553	28	2
a_normal_1	1	3.91885	24.6656	61.6521	10.0525	1.05176	8.59269	-0.0503553	28	2
a_normal_1	1	3.92277	23.8454	61.2458	9.61731	1.05176	8.59269	-0.0503553	28	2
a_normal_1	1	3.9267	22.9134	60.6985	9.11111	1.05176	8.59269	-0.0503553	28	2
a_normal_1	1	3.93063	21.8719	60.0261	8.54325	1.39739	8.59595	-0.319349	28	2
a_normal_1	1	3.93455	20.7504	59.2258	7.9644	1.39739	8.59595	-0.319349	28	2
a_normal_1	1	3.93848	19.5793	58.2977	7.36317	1.39739	8.59595	-0.319349	28	2
a_normal_1	1	3.94241	18.3879	57.2899	6.75255	1.39739	8.59595	-0.319349	28	2
a_normal_1	1	3.94634	17.1475	56.1764	6.13004	1.39739	8.59595	-0.319349	28	2
a_normal_1	1	3.95026	15.9021	55.0458	5.55278	1.59761	8.58042	-0.598433	28	2
a_normal_1	1	3.95419	14.643	53.8601	4.96795	1.59761	8.58042	-0.598433	28	2
a_normal_1	1	3.95812	13.4066	52.6817	4.37889	1.59761	8.58042	-0.598433	28	2
a_normal_1	1	3.96204	12.1978	51.5102	3.79178	1.59761	8.58042	-0.598433	28	2
a_normal_1	1	3.96597	11.0599	50.375	3.20649	1.69307	8.42927	-0.907527	28	2
a_normal_1	1	3.9699	9.96253	49.2385	2.64382	1.69307	8.42927	-0.907527	28	2
a_normal_1	1	3.97382	8.96044	48.1605	2.03712	1.69307	8.42927	-0.907527	28	2
a_normal_1	1	3.97775	8.01614	47.0845	1.43622	1.69307	8.42927	-0.907527	28	2
a_normal_1	1	3.98168	7.14768	46.0639	0.799126	1.69307	8.42927	-0.907527	28	2
a_normal_1	1	3.9856	6.31859	45.1139	0.154385	1.71718	8.27054	-1.17531	28	2
a_normal_1	1	3.98953	5.52402	44.2401	-0.488672	1.71718	8.27054	-1.17531	28	2
a_normal_1	1	3.99346	4.75925	43.4327	-1.12714	1.71718	8.27054	-1.17531	28	2
a_normal_1	1	3.99738	4.01989	42.6915	-1.77319	1.71718	8.27054	-1.17531	28	2
a_normal_1	1	4.00131	3.27195	41.9865	-2.42048	1.80429	8.29314	-1.48099	28	2
a_normal_1	1	4.00524	2.5456	41.3426	-3.07786	1.80429	8.29314	-1.48099	28	2
a_normal_1	1	4.00916	1.82492	40.7331	-3.71507	1.80429	8.29314	-1.48099	28	2
a_normal_1	1	4.01309	1.09769	40.1265	-4.35992	1.80429	8.29314	-1.48099	28	2
a_normal_1	1	4.01702	0.36128	39.5645	-5.00905	1.80429	8.29314	-1.48099	28	2
a_normal_1	1	4.02094	-0.377931	39.0447	-5.65032	1.85839	8.47002	-1.8351	28	2
a_normal_1	1	4.02487	-1.1674	38.4997	-6.31983	1.85839	8.47002	-1.8351	28	2
a_normal_1	1	4.0288	-1.94518	37.9038	-7.02817	1.85839	8.47002	-1.8351	28	2
a_normal_1	1	4.03272	-2.73859	37.2745	-7.78533	1.85839	8.47002	-1.8351	28	2
a_normal_1	1	4.03665	-3.57966	36.6283	-8.56509	1.85776	8.61072	-2.09122	28	2
a_normal_1	1	4.04058	-4.43625	35.957	-9.37824	1.85776	8.61072	-2.09122	28	2
a_normal_1	1	4.0445	-5.33442	35.3631	-10.2024	1.85776	8.61072	-2.09122	28	2
a_normal_1	1	4.04843	-6.26918	34.8161	-11.0101	1.85776	8.61072	-2.09122	28	2
a_normal_1	1	4.05236	-7.23574	34.3106	-11.8499	1.85776	8.61072	-2.09122	28	2
a_normal_1	1	4.05628	-8.19089	33.8685	-12.741	1.79651	8.51324	-2.18198	28	2
a_normal_1	1	4.06021	-9.07561	33.4569	-13.6482	1.79651	8.51324	-2.18198	28	2
a_normal_1	1	4.06414	-9.87251	33.0862	-14.5916	1.79651	8.51324	-2.18198	28	2
a_normal_1	1	4.06806	-10.5085	32.8526	-15.4948	1.79651	8.51324	-2.18198	28	2
a_normal_1	1	4.07199	-10.9169	32.7228	-16.2945	1.75357	8.413	-2.35027	28	2
a_normal_1	1	4.07592	-11.1804	32.6469	-17.0254	1.75357	8.413	-2.35027	28	2
a_normal_1	1	4.07984	-11.3358	32.6879	-17.7474	1.75357	8.413	-2.35027	28	2
a_normal_1	1	4.08377	-11.4269	32.9293	-18.3836	1.75357	8.413	-2.35027	28	2
a_normal_1	1	4.0877	-11.4511	33.3257	-18.9321	1.75357	8.413	-2.35027	28	2
a_normal_1	1	4.09162	-11.3432	33.8367	-19.3706	1.76772	8.40277	-2.64901	28	2
a_normal_1	1	4.09555	-11.1482	34.3556	-19.6715	1.76772	8.40277	-2.64901	28	2
a_normal_1	1	4.09948	-10.8109	34.7509	-19.9042	1.76772	8.40277	-2.64901	28	2
a_normal_1	1	4.1034	-10.356	34.9393	-20.0095	1.76772	8.40277	-2.64901	28	2
a_normal_1	1	4.10733	-9.81621	34.9072	-19.9785	1.78626	8.64752	-2.99578	28	2
a_normal_1	1	4.11126	-9.19856	34.6771	-19.8092	1.78626	8.64752	-2.99578	28	2
a_normal_1	1	4.11518	-8.53657	34.3035	-19.5022	1.78626	8.64752	-2.99578	28	2
a_normal_1	1	4.11911	-7.87711	33.8706	-19.0494	1.78626	8.64752	-2.99578	28	2
a_normal_1	1	4.12304	-7.2766	33.4232	-18.4729	1.79524	9.0403	-3.36719	28	2
a_normal_1	1	4.12696	-6.74111	32.9499	-17.8262	1.79524	9.0403	-3.36719	28	2
a_normal_1	1	4.13089	-6.31811	32.5176	-17.08	1.79524	9.0403	-3.36719	28	2
a_normal_1	1	4.13482	-5.96339	32.1451	-16.2542	1.79524	9.0403	-3.36719	28	2
a_normal_1	1	4.13874	-5.6527	31.7877	-15.3168	1.79524	9.0403	-3.36719	28	2
a_normal_1	1	4.14267	-5.36314	31.5074	-14.312	1.8011	9.41894	-3.66416	28	2
a_normal_1	1	4.1466	-5.08174	31.3092	-13.2163	1.8011	9.41894	-3.66416	28	2
a_normal_1	1	4.15052	-4.79623	31.2428	-12.0788	1.8011	9.41894	-3.66416	28	2
a_normal_1	1	4.15445	-4.49489	31.2748	-10.8895	1.8011	9.41894	-3.66416	28	2
a_normal_1	1	4.15838	-4.22611	31.3768	-9.68983	1.75317	9.72364	-3.92402	28	2
a_normal_1	1	4.1623	-4.00017	31.5839	-8.47121	1.75317	9.72364	-3.92402	28	2
a_normal_1	1	4.16623	-3.84185	31.9387	-7.27336	1.75317	9.72364	-3.92402	28	2
a_normal_1	1	4.17016	-3.75969	32.2912	-6.12205	1.75317	9.72364	-3.92402	28	2
a_normal_1	1	4.17408	-3.79469	32.7157	-5.02689	1.75317	9.72364	-3.92402	28	2
a_normal_1	1	4.17801	-3.87263	33.1761	-3.98516	1.63245	9.91677	-4.15837	28	2
a_normal_1	1	4.18194	-4.02123	33.6855	-2.98529	1.63245	9.91677	-4.15837	28	2
a_normal_1	1	4.18586	-4.15064	34.2207	-2.02229	1.63245	9.91677	-4.15837	28	2
a_normal_1	1	4.18979	-4.26184	34.8131	-1.09437	1.63245	9.91677	-4.15837	28	2
a_normal_1	1	4.19372	-4.39738	35.454	-0.17299	1.35116	10.0163	-4.40611	28	2
a_normal_1	1	4.19764	-4.50251	36.1084	0.792747	1.35116	10.0163	-4.40611	28	2
a_normal_1	1	4.20157	-4.55189	36.7129	1.83642	1.35116	10.0163	-4.40611	28	2
a_normal_1	1	4.2055	-4.57503	37.1123	2.99891	1.35116	10.0163	-4.40611	28	2
a_normal_1	1	4.20942	-4.5494	37.257	4.23571	1.35116	10.0163	-4.40611	28	2
a_normal_1	1	4.21335	-4.53994	37.0672	5.56101	0.832649	10.2618	-4.27058	28	2
a_normal_1	1	4.21728	-4.62025	36.5233	6.94671	0.832649	10.2618	-4.27058	28	2
a_normal_1	1	4.2212	-4.86634	35.6219	8.35714	0.832649	10.2618	-4.27058	28	2
a_normal_1	1	4.22513	-5.35946	34.4102	9.77617	0.832649	10.2618	-4.27058	28	2
a_normal_1	1	4.22906	-6.15008	32.8557	11.2153	0.199807	10.7818	-3.87395	28	2
a_normal_1	1	4.23298	-7.20582	30.984	12.6706	0.199807	10.7818	-3.87395	28	2
a_normal_1	1	4.23691	-8.4929	28.7302	14.1382	0.199807	10.7818	-3.87395	28	2
a_normal_1	1	4.24084	-9.85713	26.1309	15.6206	0.199807	10.7818	-3.87395	28	2
a_normal_1	1	4.24476	-11.2888	23.2802	17.1557	0.199807	10.7818	-3.87395	28	2
a_normal_1	1	4.24869	-12.7102	20.2797	18.6695	-0.213369	11.2831	-3.26284	28	2
a_normal_1	1	4.25262	-14.1247	17.2143	20.1393	-0.213369	11.2831	-3.26284	28	2
a_normal_1	1	4.25654	-15.509	14.1644	21.5255	-0.213369	11.2831	-3.26284	28	2
a_normal_1	1	4.26047	-16.918	11.2573	22.8053	-0.213369	11.2831	-3.26284	28	2
a_normal_1	1	4.2644	-18.1958	8.46823	23.9751	-0.28492	11.3834	-2.5203	28	2
a_normal_1	1	4.26832	-19.3845	5.76457	25.0133	-0.28492	11.3834	-2.5203	28	2
a_normal_1	1	4.27225	-20.3157	3.27319	25.9563	-0.28492	11.3834	-2.5203	28	2
a_normal_1	1	4.27618	-21.0764	1.07304	26.7788	-0.28492	11.3834	-2.5203	28	2
a_normal_1	1	4.2801	-21.675	-0.850063	27.5255	-0.28492	11.3834	-2.5203	28	2
a_normal_1	1	4.28403	-21.9168	-2.33101	28.1673	-0.275982	11.0932	-1.87465	28	2
a_normal_1	1	4.28796	-21.8104	-3.60278	28.7153	-0.275982	11.0932	-1.87465	28	2
a_normal_1	1	4.29188	-21.3609	-4.50882	29.2335	-0.275982	11.0932	-1.87465	28	2
a_normal_1	1	4.29581	-20.6564	-5.27833	29.7384	-0.275982	11.0932	-1.87465	28	2
a_normal_1	1	4.29974	-19.5784	-5.94484	30.1442	-0.38453	10.8835	-1.58191	28	2
a_normal_1	1	4.30366	-18.294	-6.49248	30.4707	-0.38453	10.8835	-1.58191	28	2
a_normal_1	1	4.30759	-16.7864	-7.19798	30.7068	-0.38453	10.8835	-1.58191	28	2
a_normal_1	1	4.31152	-15.0694	-7.98519	30.8302	-0.38453	10.8835	-1.58191	28	2
a_normal_1	1	4.31545	-13.1892	-8.9692	30.7778	-0.38453	10.8835	-1.58191	28	2
a_normal_1	1	4.31937	-11.2399	-10.1791	30.5553	-0.682205	10.9297	-1.42699	28	2
a_normal_1	1	4.3233	-9.30228	-11.6337	30.1977	-0.682205	10.9297	-1.42699	28	2
a_normal_1	1	4.32723	-7.51579	-13.327	29.6909	-0.682205	10.9297	-1.42699	28	2
a_normal_1	1	4.33115	-5.94149	-15.3069	28.9558	-0.682205	10.9297	-1.42699	28	2
a_normal_1	1	4.33508	-4.61666	-17.4671	28.057	-1.06661	11.2109	-1.26251	28	2
a_normal_1	1	4.33901	-3.55297	-19.778	26.9758	-1.06661	11.2109	-1.26251	28	2
a_normal_1	1	4.34293	-2.64536	-22.2441	25.7984	-1.06661	11.2109	-1.26251	28	2
a_normal_1	1	4.34686	-1.91602	-24.9233	24.4969	-1.06661	11.2109	-1.26251	28	2
a_normal_1	1	4.35079	-1.38299	-27.7905	22.982	-1.54967	11.4936	-1.15602	28	2
a_normal_1	1	4.35471	-1.10523	-30.9256	21.2909	-1.54967	11.4936	-1.15602	28	2
a_normal_1	1	4.35864	-1.07324	-34.1282	19.4203	-1.54967	11.4936	-1.15602	28	2
a_normal_1	1	4.36257	-1.28099	-37.374	17.4355	-1.54967	11.4936	-1.15602	28	2
a_normal_1	1	4.36649	-1.63935	-40.5508	15.4285	-1.54967	11.4936	-1.15602	28	2
a_normal_1	1	4.37042	-2.13507	-43.5369	13.3615	-1.87613	11.3005	-1.03165	28	2
a_normal_1	1	4.37435	-2.63638	-46.3982	11.2853	-1.87613	11.3005	-1.03165	28	2
a_normal_1	1	4.37827	-3.04773	-49.0217	9.23878	-1.87613	11.3005	-1.03165	28	2
a_normal_1	1	4.3822	-3.40328	-51.2492	7.27725	-1.87613	11.3005	-1.03165	28	2
a_normal_1	1	4.38613	-3.69384	-53.0257	5.35486	-1.98989	10.7329	-0.993694	28	2
a_normal_1	1	4.39005	-3.89581	-54.3702	3.55302	-1.98989	10.7329	-0.993694	28	2
a_normal_1	1	4.39398	-4.03433	-55.3364	1.86292	-1.98989	10.7329	-0.993694	28	2
a_normal_1	1	4.39791	-4.05	-55.9191	0.290955	-1.98989	10.7329	-0.993694	28	2
a_normal_1	1	4.40183	-3.99641	-56.1577	-1.16262	-1.98989	10.7329	-0.993694	28	2
a_normal_1	1	4.40576	-3.81742	-56.1406	-2.47684	-1.93081	10.1497	-0.937204	28	2
a_normal_1	1	4.40969	-3.49239	-55.91	-3.6376	-1.93081	10.1497	-0.937204	28	2
a_normal_1	1	4.41361	-3.07898	-55.4613	-4.51252	-1.93081	10.1497	-0.937204	28	2
a_normal_1	1	4.41754	-2.52795	-54.8827	-5.21374	-1.93081	10.1497	-0.937204	28	2
a_normal_1	1	4.42147	-1.8341	-54.2966	-5.85692	-1.69894	9.7148	-0.940007	28	2
a_normal_1	1	4.42539	-0.962698	-53.7211	-6.41814	-1.69894	9.7148	-0.940007	28	2
a_normal_1	1	4.42932	0.0924815	-53.1887	-6.88648	-1.69894	9.7148	-0.940007	28	2
a_normal_1	1	4.43325	1.34034	-52.6436	-7.18907	-1.69894	9.7148	-0.940007	28	2
a_normal_1	1	4.43717	2.76253	-52.1726	-7.36375	-1.69894	9.7148	-0.940007	28	2
a_normal_1	1	4.4411	4.34457	-51.8527	-7.51797	-1.32262	9.39647	-0.928097	28	2
a_normal_1	1	4.44503	6.07274	-51.6972	-7.70339	-1.32262	9.39647	-0.928097	28	2
a_normal_1	1	4.44895	7.88336	-51.6863	-7.94229	-1.32262	9.39647	-0.928097	28	2
a_normal_1	1	4.45288	9.70984	-51.7414	-8.24694	-1.32262	9.39647	-0.928097	28	2
a_normal_1	1	4.45681	11.4413	-51.8891	-8.58436	-0.93242	9.13122	-1.02899	28	2
a_normal_1	1	4.46073	13.1508	-52.0891	-8.92021	-0.93242	9.13122	-1.02899	28	2
a_normal_1	1	4.46466	14.8216	-52.4253	-9.21587	-0.93242	9.13122	-1.02899	28	2
a_normal_1	1	4.46859	16.4287	-52.8135	-9.55665	-0.93242	9.13122	-1.02899	28	2
a_normal_1	1	4.47251	17.9485	-53.3109	-9.83317	-0.93242	9.13122	-1.02899	28	2
a_normal_1	1	4.47644	19.3168	-53.9209	-10.0724	-0.629712	8.99675	-1.05489	28	2
a_normal_1	1	4.48037	20.5051	-54.6143	-10.3178	-0.629712	8.99675	-1.05489	28	2
a_normal_1	1	4.48429	21.4777	-55.5359	-10.5393	-0.629712	8.99675	-1.05489	28	2
a_normal_1	1	4.48822	22.2421	-56.6627	-10.753	-0.629712	8.99675	-1.05489	28	2
a_normal_1	1	4.49215	22.8561	-57.9964	-10.9533	-0.476227	8.97097	-1.1286	28	2
a_normal_1	1	4.49607	23.3032	-59.4021	-11.0783	-0.476227	8.97097	-1.1286	28	2
a_normal_1	1	4.5	23.6897	-60.9327	-11.1407	-0.476227	8.97097	-1.1286	28	2
a_normal_1	1	4.50393	23.989	-62.4036	-11.0958	-0.476227	8.97097	-1.1286	28	2
a_normal_1	1	4.50785	24.1813	-63.8503	-10.934	-0.476227	8.97097	-1.1286	28	2
a_normal_1	1	4.51178	24.2422	-65.1074	-10.6759	-0.498534	9.02203	-1.31112	28	2
a_normal_1	1	4.51571	24.1452	-66.1007	-10.2904	-0.498534	9.02203	-1.31112	28	2
a_normal_1	1	4.51963	23.8685	-66.8431	-9.8404	-0.498534	9.02203	-1.31112	28	2
a_normal_1	1	4.52356	23.4117	-67.3021	-9.27244	-0.498534	9.02203	-1.31112	28	2
a_normal_1	1	4.52749	22.7776	-67.5958	-8.67265	-0.610975	9.08885	-1.5149	28	2
a_normal_1	1	4.53141	21.9959	-67.7174	-8.03065	-0.610975	9.08885	-1.5149	28	2
a_normal_1	1	4.53534	21.1213	-67.6604	-7.31577	-0.610975	9.08885	-1.5149	28	2
a_normal_1	1	4.53927	20.081	-67.3799	-6.6179	-0.610975	9.08885	-1.5149	28	2
a_normal_1	1	4.54319	18.9307	-66.9166	-5.94516	-0.610975	9.08885	-1.5149	28	2
a_normal_1	1	4.54712	17.6668	-66.2585	-5.26651	-0.769213	9.18736	-1.6628	28	2
a_normal_1	1	4.55105	16.3127	-65.4569	-4.68647	-0.769213	9.18736	-1.6628	28	2
a_normal_1	1	4.55497	14.8579	-64.5812	-4.20321	-0.769213	9.18736	-1.6628	28	2
a_normal_1	1	4.5589	13.3907	-63.6233	-3.89237	-0.769213	9.18736	-1.6628	28	2
a_normal_1	1	4.56283	11.9057	-62.5959	-3.69192	-0.961983	9.30555	-1.67396	28	2
a_normal_1	1	4.56675	10.4873	-61.4727	-3.52808	-0.961983	9.30555	-1.67396	28	2
a_normal_1	1	4.57068	9.17079	-60.3299	-3.33951	-0.961983	9.30555	-1.67396	28	2
a_normal_1	1	4.57461	7.96018	-59.1833	-3.21666	-0.961983	9.30555	-1.67396	28	2
a_normal_1	1	4.57853	6.87712	-58.0659	-3.15933	-1.12295	9.38579	-1.67918	28	2
a_normal_1	1	4.58246	5.87665	-57	-3.16437	-1.12295	9.38579	-1.67918	28	2
a_normal_1	1	4.58639	4.93391	-55.986	-3.15429	-1.12295	9.38579	-1.67918	28	2
a_normal_1	1	4.59031	4.0699	-55.0692	-3.11787	-1.12295	9.38579	-1.67918	28	2
a_normal_1	1	4.59424	3.23614	-54.2626	-3.0773	-1.12295	9.38579	-1.67918	28	2
a_normal_1	1	4.59817	2.44604	-53.5579	-3.02383	-1.23424	9.44384	-1.74972	28	2
a_normal_1	1	4.60209	1.69746	-52.9679	-2.96699	-1.23424	9.44384	-1.74972	28	2
a_normal_1	1	4.60602	0.982415	-52.5199	-2.89207	-1.23424	9.44384	-1.74972	28	2
a_normal_1	1	4.60995	0.263527	-52.186	-2.7553	-1.23424	9.44384	-1.74972	28	2
a_normal_1	1	4.61387	-0.432192	-51.9607	-2.57168	-1.259	9.43914	-1.85372	28	2
a_normal_1	1	4.6178	-1.12673	-51.7255	-2.33744	-1.259	9.43914	-1.85372	28	2
a_normal_1	1	4.62173	-1.85882	-51.4959	-2.00447	-1.259	9.43914	-1.85372	28	2
a_normal_1	1	4.62565	-2.61477	-51.2566	-1.57166	-1.259	9.43914	-1.85372	28	2
a_normal_1	1	4.62958	-3.42315	-51.0319	-1.11825	-1.259	9.43914	-1.85372	28	2
a_normal_1	1	4.63351	-4.29633	-50.8718	-0.678041	-1.29259	9.43671	-1.9951	28	2
a_normal_1	1	4.63743	-5.2311	-50.7434	-0.196788	-1.29259	9.43671	-1.9951	28	2
a_normal_1	1	4.64136	-6.20958	-50.508	0.380102	-1.29259	9.43671	-1.9951	28	2
a_normal_1	1	4.64529	-7.25346	-50.174	1.00028	-1.29259	9.43671	-1.9951	28	2
a_normal_1	1	4.64921	-8.35364	-49.7432	1.64084	-1.33197	9.43126	-2.14995	28	2
a_normal_1	1	4.65314	-9.42694	-49.2291	2.30077	-1.33197	9.43126	-2.14995	28	2
a_normal_1	1	4.65707	-10.5461	-48.6181	2.97017	-1.33197	9.43126	-2.14995	28	2
a_normal_1	1	4.66099	-11.6584	-48.0071	3.56226	-1.33197	9.43126	-2.14995	28	2
a_normal_1	1	4.66492	-12.7699	-47.4556	4.14633	-1.33197	9.43126	-2.14995	28	2
a_normal_1	1	4.66885	-13.8749	-46.8477	4.79121	-1.38296	9.38473	-2.20771	28	2
a_normal_1	1	4.67277	-14.9766	-46.1355	5.42848	-1.38296	9.38473	-2.20771	28	2
a_normal_1	1	4.6767	-16.0662	-45.3776	6.09419	-1.38296	9.38473	-2.20771	28	2
a_normal_1	1	4.68063	-17.0997	-44.5704	6.80483	-1.38296	9.38473	-2.20771	28	2
a_normal_1	1	4.68455	-18.0947	-43.7102	7.47484	-1.38198	9.32859	-2.22258	28	2
a_normal_1	1	4.68848	-18.9995	-42.9158	8.1598	-1.38198	9.32859	-2.22258	28	2
a_normal_1	1	4.69241	-19.9138	-42.1959	8.77565	-1.38198	9.32859	-2.22258	28	2
a_normal_1	1	4.69634	-20.8965	-41.5945	9.25723	-1.38198	9.32859	-2.22258	28	2
a_normal_1	1	4.70026	-21.9117	-40.9986	9.71532	-1.38198	9.32859	-2.22258	28	2
a_normal_1	1	4.70419	-22.9608	-40.3365	10.2702	-1.3937	9.34086	-2.25771	28	2
a_normal_1	1	4.70812	-24.0302	-39.7305	10.8515	-1.3937	9.34086	-2.25771	28	2
a_normal_1	1	4.71204	-25.0741	-39.1511	11.4165	-1.3937	9.34086	-2.25771	28	2
a_normal_1	1	4.71597	-26.0434	-38.5969	11.9181	-1.3937	9.34086	-2.25771	28	2
a_normal_1	1	4.7199	-26.876	-38.1294	12.3685	-1.36799	9.39856	-2.38361	28	2
a_normal_1	1	4.72382	-27.4924	-37.7799	12.7969	-1.36799	9.39856	-2.38361	28	2
a_normal_1	1	4.72775	-27.8762	-37.5309	13.1538	-1.36799	9.39856	-2.38361	28	2
a_normal_1	1	4.73168	-28.0657	-37.2732	13.4576	-1.36799	9.39856	-2.38361	28	2
a_normal_1	1	4.7356	-28.0434	-37.019	13.6751	-1.36799	9.39856	-2.38361	28	2
a_normal_1	1	4.73953	-27.7692	-36.7237	13.8075	-1.43669	9.51457	-2.60827	28	2
a_normal_1	1	4.74346	-27.2493	-36.3922	13.8531	-1.43669	9.51457	-2.60827	28	2
a_normal_1	1	4.74738	-26.5345	-36.0293	13.816	-1.43669	9.51457	-2.60827	28	2
a_normal_1	1	4.75131	-25.6907	-35.678	13.6945	-1.43669	9.51457	-2.60827	28	2
a_normal_1	1	4.75524	-24.8048	-35.4303	13.4865	-1.56501	9.62847	-2.80381	28	2
a_normal_1	1	4.75916	-23.9383	-35.2214	13.1578	-1.56501	9.62847	-2.80381	28	2
a_normal_1	1	4.76309	-23.0991	-35.0852	12.714	-1.56501	9.62847	-2.80381	28	2
a_normal_1	1	4.76702	-22.2383	-35.0123	12.1996	-1.56501	9.62847	-2.80381	28	2
a_normal_1	1	4.77094	-21.3511	-34.934	11.6448	-1.31212	9.95352	-2.7329	28	2
a_normal_1	1	4.77487	-20.3523	-34.8684	11.0725	-1.31212	9.95352	-2.7329	28	2
a_normal_1	1	4.7788	-19.313	-34.7435	10.531	-1.31212	9.95352	-2.7329	28	2
a_normal_1	1	4.78272	-18.2261	-34.4937	9.99511	-1.31212	9.95352	-2.7329	28	2
a_normal_1	1	4.78665	-17.1327	-34.1698	9.41688	-1.31212	9.95352	-2.7329	28	2
a_normal_1	1	4.79058	-16.1224	-33.7395	8.75371	-0.922896	10.2239	-2.65332	28	2
a_normal_1	1	4.7945	-15.2031	-33.241	7.94424	-0.922896	10.2239	-2.65332	28	2
a_normal_1	1	4.79843	-14.3673	-32.6328	6.90332	-0.922896	10.2239	-2.65332	28	2
a_normal_1	1	4.80236	-13.6229	-31.8875	5.58868	-0.922896	10.2239	-2.65332	28	2
a_normal_1	1	4.80628	-12.9118	-30.9761	3.963	-0.885495	10.3822	-2.35181	28	2
a_normal_1	1	4.81021	-12.2414	-29.8144	2.07723	-0.885495	10.3822	-2.35181	28	2
a_normal_1	1	4.81414	-11.6334	-28.37	-0.0470598	-0.885495	10.3822	-2.35181	28	2
a_normal_1	1	4.81806	-11.0997	-26.6954	-2.31184	-0.885495	10.3822	-2.35181	28	2
a_normal_1	1	4.82199	-10.6755	-24.8226	-4.66863	-0.885495	10.3822	-2.35181	28	2
a_normal_1	1	4.82592	-10.4208	-22.7583	-7.08906	-0.7279	10.3941	-1.75556	28	2
a_normal_1	1	4.82984	-10.3065	-20.5833	-9.50456	-0.7279	10.3941	-1.75556	28	2
a_normal_1	1	4.83377	-10.3497	-18.3179	-11.9243	-0.7279	10.3941	-1.75556	28	2
a_normal_1	1	4.8377	-10.5396	-15.9129	-14.2975	-0.7279	10.3941	-1.75556	28	2
a_normal_1	1	4.84162	-10.8304	-13.2768	-16.5966	-0.491783	10.4151	-1.20716	28	2
a_normal_1	1	4.84555	-11.1933	-10.3913	-18.8342	-0.491783	10.4151	-1.20716	28	2
a_normal_1	1	4.84948	-11.5297	-7.31004	-20.9804	-0.491783	10.4151	-1.20716	28	2
a_normal_1	1	4.8534	-11.9151	-4.06053	-22.9863	-0.491783	10.4151	-1.20716	28	2
a_normal_1	1	4.85733	-12.3293	-0.773023	-24.7782	-0.491783	10.4151	-1.20716	28	2
a_normal_1	1	4.86126	-12.8544	2.41664	-26.3308	-0.11611	10.5203	-0.85745	28	2
a_normal_1	1	4.86518	-13.4789	5.47451	-27.635	-0.11611	10.5203	-0.85745	28	2
a_normal_1	1	4.86911	-14.1801	8.34748	-28.682	-0.11611	10.5203	-0.85745	28	2
a_normal_1	1	4.87304	-14.7012	11.0654	-29.4398	-0.11611	10.5203	-0.85745	28	2
a_normal_1	1	4.87696	-15.2535	13.5198	-29.9106	0.338768	10.6405	-0.312062	28	2
a_normal_1	1	4.88089	-15.8354	15.7353	-30.147	0.342523	10.7356	-0.139329	28	2
a_normal_1	1	4.88482	-16.3413	17.8012	-30.1366	0.342523	10.7356	-0.139329	28	2
a_normal_1	1	4.88874	-16.6706	19.5488	-29.8856	0.342523	10.7356	-0.139329	28	2
a_normal_2	1	1.35547	-10.2173	5.93413	-8.15206	0.342523	10.7356	-0.139329	28	2
a_normal_2	1	1.35938	-8.25816	6.70951	-7.58607	0.223232	10.5698	0.0334927	28	2
a_normal_2	1	1.36328	-6.31121	7.61378	-7.01493	0.223232	10.5698	0.0334927	28	2
a_normal_2	1	1.36719	-4.40561	8.70619	-6.41511	0.223232	10.5698	0.0334927	28	2
a_normal_2	1	1.37109	-2.62573	9.91202	-5.76416	0.223232	10.5698	0.0334927	28	2
a_normal_2	1	1.375	-1.00415	11.2317	-5.00504	0.223232	10.5698	0.0334927	28	2
a_normal_2	1	1.37891	0.463916	12.7014	-4.21445	0.0645696	10.157	0.181445	28	2
a_normal_2	1	1.38281	1.73234	14.2691	-3.39096	0.0645696	10.157	0.181445	28	2
a_normal_2	1	1.38672	2.78109	15.9598	-2.53918	0.0645696	10.157	0.181445	28	2
a_normal_2	1	1.39062	3.62687	17.7259	-1.66047	0.0645696	10.157	0.181445	28	2
a_normal_2	1	1.39453	4.24079	19.5457	-0.768065	-0.0523249	9.6465	0.304049	28	2
a_normal_2	1	1.39844	4.6402	21.4346	0.0897599	-0.0523249	9.6465	0.304049	28	2
a_normal_2	1	1.40234	4.89507	23.3087	0.917638	-0.0523249	9.6465	0.304049	28	2
a_normal_2	1	1.40625	5.02736	25.142	1.66939	-0.0523249	9.6465	0.304049	28	2
a_normal_2	1	1.41016	5.08471	26.9008	2.39045	-0.0523249	9.6465	0.304049	28	2
a_normal_2	1	1.41406	5.07972	28.6184	3.10311	-0.115931	9.18568	0.415755	28	2
a_normal_2	1	1.41797	5.03923	30.2761	3.83462	-0.115931	9.18568	0.415755	28	2
a_normal_2	1	1.42188	4.99475	31.8052	4.57211	-0.115931	9.18568	0.415755	28	2
a_normal_2	1	1.42578	4.94652	33.1586	5.26173	-0.115931	9.18568	0.415755	28	2
a_normal_2	1	1.42969	4.91253	34.309	5.95046	-0.0750911	8.85828	0.536607	28	2
a_normal_2	1	1.43359	4.88319	35.1948	6.64431	-0.0750911	8.85828	0.536607	28	2
a_normal_2	1	1.4375	4.85229	35.8052	7.31622	-0.0750911	8.85828	0.536607	28	2
a_normal_2	1	1.44141	4.82887	36.2072	7.99109	-0.0750911	8.85828	0.536607	28	2
a_normal_2	1	1.44531	4.81551	36.3544	8.58242	-0.0750911	8.85828	0.536607	28	2
a_normal_2	1	1.44922	4.84152	36.28	9.09428	0.0683473	8.70217	0.591291	28	2
a_normal_2	1	1.45312	4.96452	36.0693	9.51567	0.0683473	8.70217	0.591291	28	2
a_normal_2	1	1.45703	5.20955	35.8421	9.91351	0.0683473	8.70217	0.591291	28	2
a_normal_2	1	1.46094	5.6153	35.6528	10.3337	0.0683473	8.70217	0.591291	28	2
a_normal_2	1	1.46484	6.19479	35.5055	10.7154	0.269904	8.69304	0.555005	28	2
a_normal_2	1	1.46875	6.94249	35.3713	11.0965	0.269904	8.69304	0.555005	28	2
a_normal_2	1	1.47266	7.83834	35.193	11.4113	0.269904	8.69304	0.555005	28	2
a_normal_2	1	1.47656	8.86615	34.9729	11.6839	0.269904	8.69304	0.555005	28	2
a_normal_2	1	1.48047	10.0165	34.6443	12.0057	0.269904	8.69304	0.555005	28	2
a_normal_2	1	1.48438	11.3668	34.2097	12.2851	0.462222	8.73444	0.383108	28	2
a_normal_2	1	1.48828	12.7881	33.6505	12.533	0.462222	8.73444	0.383108	28	2
a_normal_2	1	1.49219	14.3039	33.0947	12.611	0.462222	8.73444	0.383108	28	2
a_normal_2	1	1.49609	15.7607	32.6077	12.703	0.462222	8.73444	0.383108	28	2
a_normal_2	1	1.5	17.1166	32.2516	12.7906	0.650676	8.79338	0.118863	28	2
a_normal_2	1	1.50391	18.4718	32.0141	12.9483	0.650676	8.79338	0.118863	28	2
a_normal_2	1	1.50781	19.7908	31.815	13.0983	0.650676	8.79338	0.118863	28	2
a_normal_2	1	1.51172	21.0185	31.6286	13.1963	0.650676	8.79338	0.118863	28	2
a_normal_2	1	1.51562	22.0435	31.5049	13.23	0.650676	8.79338	0.118863	28	2
a_normal_2	1	1.51953	22.9411	31.4617	13.2443	0.880888	8.78672	-0.143647	28	2
a_normal_2	1	1.52344	23.7472	31.4771	13.2072	0.880888	8.78672	-0.143647	28	2
a_normal_2	1	1.52734	24.4366	31.5305	13.1451	0.880888	8.78672	-0.143647	28	2
a_normal_2	1	1.53125	25.0239	31.6706	13.0294	0.880888	8.78672	-0.143647	28	2
a_normal_2	1	1.53516	25.4873	31.8961	12.8569	1.07537	8.78442	-0.383978	28	2
a_normal_2	1	1.53906	25.8596	32.2179	12.6154	1.07537	8.78442	-0.383978	28	2
a_normal_2	1	1.54297	26.1304	32.6341	12.2964	1.07537	8.78442	-0.383978	28	2
a_normal_2	1	1.54688	26.3224	33.1253	11.9244	1.07537	8.78442	-0.383978	28	2
a_normal_2	1	1.55078	26.4515	33.6609	11.4842	1.23151	8.8027	-0.652589	28	2
a_normal_2	1	1.55469	26.4701	34.1913	10.9524	1.23151	8.8027	-0.652589	28	2
a_normal_2	1	1.55859	26.3985	34.6959	10.3573	1.23151	8.8027	-0.652589	28	2
a_normal_2	1	1.5625	26.2024	35.143	9.70776	1.23151	8.8027	-0.652589	28	2
a_normal_2	1	1.56641	25.8758	35.5118	9.04529	1.23151	8.8027	-0.652589	28	2
a_normal_2	1	1.57031	25.4283	35.7763	8.35559	1.32442	8.78721	-0.873955	28	2
a_normal_2	1	1.57422	24.8209	36.0517	7.67276	1.32442	8.78721	-0.873955	28	2
a_normal_2	1	1.57812	24.0705	36.2094	6.95773	1.32442	8.78721	-0.873955	28	2
a_normal_2	1	1.58203	23.2138	36.2731	6.23885	1.32442	8.78721	-0.873955	28	2
a_normal_2	1	1.58594	22.2709	36.2563	5.50442	1.36454	8.77052	-1.07245	28	2
a_normal_2	1	1.58984	21.2459	36.1718	4.78501	1.36454	8.77052	-1.07245	28	2
a_normal_2	1	1.59375	20.1638	35.9842	4.01731	1.36454	8.77052	-1.07245	28	2
a_normal_2	1	1.59766	19.0362	35.7314	3.24834	1.36454	8.77052	-1.07245	28	2
a_normal_2	1	1.60156	17.8803	35.3867	2.50199	1.36454	8.77052	-1.07245	28	2
a_normal_2	1	1.60547	16.7123	34.9576	1.78314	1.38674	8.72781	-1.30298	28	2
a_normal_2	1	1.60938	15.5476	34.4661	1.04575	1.38674	8.72781	-1.30298	28	2
a_normal_2	1	1.61328	14.4011	33.9241	0.326459	1.38674	8.72781	-1.30298	28	2
a_normal_2	1	1.61719	13.2688	33.3013	-0.375614	1.38674	8.72781	-1.30298	28	2
a_normal_2	1	1.62109	12.1113	32.6405	-1.04638	1.39183	8.61112	-1.52564	28	2
a_normal_2	1	1.625	11.0014	31.9434	-1.70827	1.39183	8.61112	-1.52564	28	2
a_normal_2	1	1.62891	9.89209	31.182	-2.34977	1.39183	8.61112	-1.52564	28	2
a_normal_2	1	1.63281	8.80409	30.4221	-2.9987	1.39183	8.61112	-1.52564	28	2
a_normal_2	1	1.63672	7.71261	29.6427	-3.63678	1.39183	8.61112	-1.52564	28	2
a_normal_2	1	1.64062	6.6148	28.8715	-4.22592	1.31855	8.50266	-1.74416	28	2
a_normal_2	1	1.64453	5.49612	28.1171	-4.81902	1.31855	8.50266	-1.74416	28	2
a_normal_2	1	1.64844	4.35759	27.4203	-5.41595	1.31855	8.50266	-1.74416	28	2
a_normal_2	1	1.65234	3.15847	26.7308	-6.02547	1.31855	8.50266	-1.74416	28	2
a_normal_2	1	1.65625	1.87792	26.0421	-6.61715	1.21083	8.39701	-1.88278	28	2
a_normal_2	1	1.66016	0.534791	25.4198	-7.22761	1.21083	8.39701	-1.88278	28	2
a_normal_2	1	1.66406	-0.864914	24.8635	-7.85891	1.21083	8.39701	-1.88278	28	2
a_normal_2	1	1.66797	-2.31243	24.3523	-8.50705	1.21083	8.39701	-1.88278	28	2
a_normal_2	1	1.67188	-3.80844	23.8987	-9.18908	1.21083	8.39701	-1.88278	28	2
a_normal_2	1	1.67578	-5.32974	23.5298	-9.92416	1.12638	8.35226	-1.99569	28	2
a_normal_2	1	1.67969	-6.83935	23.2712	-10.7157	1.12638	8.35226	-1.99569	28	2
a_normal_2	1	1.68359	-8.31698	23.0966	-11.5877	1.12638	8.35226	-1.99569	28	2
a_normal_2	1	1.6875	-9.84464	22.9872	-12.5958	1.12638	8.35226	-1.99569	28	2
a_normal_2	1	1.69141	-11.4198	22.9515	-13.6947	1.15199	8.43999	-2.28117	28	2
a_normal_2	1	1.69531	-12.9837	23.0426	-14.8263	1.15199	8.43999	-2.28117	28	2
a_normal_2	1	1.69922	-14.5129	23.2365	-16.0159	1.15199	8.43999	-2.28117	28	2
a_normal_2	1	1.70312	-16.039	23.4061	-17.2546	1.15199	8.43999	-2.28117	28	2
a_normal_2	1	1.70703	-17.5711	23.5405	-18.5431	1.15199	8.43999	-2.28117	28	2
a_normal_2	1	1.71094	-19.0612	23.6505	-19.8461	1.21558	8.76065	-2.37812	28	2
a_normal_2	1	1.71484	-20.3118	23.9636	-21.0438	1.21558	8.76065	-2.37812	28	2
a_normal_2	1	1.71875	-21.2037	24.3954	-22.1802	1.21558	8.76065	-2.37812	28	2
a_normal_2	1	1.72266	-21.808	24.9103	-23.2998	1.21558	8.76065	-2.37812	28	2
a_normal_2	1	1.72656	-22.2131	25.5074	-24.4184	1.33648	9.08009	-2.53793	28	2
a_normal_2	1	1.73047	-22.384	26.3134	-25.408	1.33648	9.08009	-2.53793	28	2
a_normal_2	1	1.73438	-22.3144	27.2171	-26.269	1.33648	9.08009	-2.53793	28	2
a_normal_2	1	1.73828	-21.9653	28.0559	-26.9718	1.33648	9.08009	-2.53793	28	2
a_normal_2	1	1.74219	-21.3802	28.7138	-27.548	1.33648	9.08009	-2.53793	28	2
a_normal_2	1	1.74609	-20.5795	29.161	-27.9533	1.498	9.33378	-2.74846	28	2
a_normal_2	1	1.75	-19.6243	29.3899	-28.1006	1.498	9.33378	-2.74846	28	2
a_normal_2	1	1.75391	-18.5371	29.4439	-28.0144	1.498	9.33378	-2.74846	28	2
a_normal_2	1	1.75781	-17.4464	29.3314	-27.7002	1.498	9.33378	-2.74846	28	2
a_normal_2	1	1.76172	-16.4506	29.1619	-27.1899	1.59478	9.63227	-2.96227	28	2
a_normal_2	1	1.76562	-15.5837	29.0216	-26.5348	1.59478	9.63227	-2.96227	28	2
a_normal_2	1	1.76953	-14.899	28.9566	-25.7539	1.59478	9.63227	-2.96227	28	2
a_normal_2	1	1.77344	-14.3698	29.0376	-24.8264	1.59478	9.63227	-2.96227	28	2
a_normal_2	1	1.77734	-13.9408	29.347	-23.7686	1.59478	9.63227	-2.96227	28	2
a_normal_2	1	1.78125	-13.5358	29.8764	-22.5807	1.56937	9.78361	-3.19614	28	2
a_normal_2	1	1.78516	-13.073	30.6837	-21.2097	1.56937	9.78361	-3.19614	28	2
a_normal_2	1	1.78906	-12.4929	31.7792	-19.6763	1.56937	9.78361	-3.19614	28	2
a_normal_2	1	1.79297	-11.8102	33.0236	-17.9467	1.56937	9.78361	-3.19614	28	2
a_normal_2	1	1.79688	-10.9791	34.2699	-16.108	1.44697	9.93821	-3.26108	28	2
a_normal_2	1	1.80078	-9.94148	35.372	-14.2042	1.44697	9.93821	-3.26108	28	2
a_normal_2	1	1.80469	-8.86514	36.2	-12.2711	1.44697	9.93821	-3.26108	28	2
a_normal_2	1	1.80859	-7.72817	36.8418	-10.3609	1.44697	9.93821	-3.26108	28	2
a_normal_2	1	1.8125	-6.79553	37.2765	-8.49029	1.11314	10.3625	-3.0071	28	2
a_normal_2	1	1.81641	-6.05131	37.8569	-6.64247	1.11314	10.3625	-3.0071	28	2
a_normal_2	1	1.82031	-5.54284	38.4237	-4.75969	1.11314	10.3625	-3.0071	28	2
a_normal_2	1	1.82422	-5.32415	39.0523	-2.83182	1.11314	10.3625	-3.0071	28	2
a_normal_2	1	1.82812	-5.17864	39.8109	-0.914623	1.11314	10.3625	-3.0071	28	2
a_normal_2	1	1.83203	-5.1712	40.351	0.989446	0.624377	11.076	-2.47903	28	2
a_normal_2	1	1.83594	-5.22963	40.7397	2.87804	0.624377	11.076	-2.47903	28	2
a_normal_2	1	1.83984	-5.36859	40.8801	4.79357	0.624377	11.076	-2.47903	28	2
a_normal_2	1	1.84375	-5.55736	40.5999	6.72881	0.624377	11.076	-2.47903	28	2
a_normal_2	1	1.84766	-5.78455	40.116	8.68578	0.206988	11.5788	-1.81718	28	2
a_normal_2	1	1.85156	-6.02447	39.2269	10.6485	0.206988	11.5788	-1.81718	28	2
a_normal_2	1	1.85547	-6.22589	37.9793	12.5453	0.206988	11.5788	-1.81718	28	2
a_normal_2	1	1.85938	-6.44726	36.3757	14.3614	0.206988	11.5788	-1.81718	28	2
a_normal_2	1	1.86328	-6.75012	34.4633	16.0801	0.206988	11.5788	-1.81718	28	2
a_normal_2	1	1.86719	-7.19007	32.2691	17.6583	-0.00842235	11.5583	-1.29854	28	2
a_normal_2	1	1.87109	-7.76337	29.8395	19.097	-0.00842235	11.5583	-1.29854	28	2
a_normal_2	1	1.875	-8.46649	27.3348	20.3911	-0.00842235	11.5583	-1.29854	28	2
a_normal_2	1	1.87891	-9.25443	24.8065	21.5982	-0.00842235	11.5583	-1.29854	28	2
a_normal_2	1	1.88281	-10.0992	22.345	22.684	-0.0589492	11.2389	-1.02203	28	2
a_normal_2	1	1.88672	-10.9742	20.0065	23.6453	-0.0589492	11.2389	-1.02203	28	2
a_normal_2	1	1.89062	-11.8036	17.8624	24.515	-0.0589492	11.2389	-1.02203	28	2
a_normal_2	1	1.89453	-12.5418	15.9153	25.2918	-0.0589492	11.2389	-1.02203	28	2
a_normal_2	1	1.89844	-13.1935	14.206	25.9383	-0.0589492	11.2389	-1.02203	28	2
a_normal_2	1	1.90234	-13.724	12.735	26.4967	-0.090933	10.902	-0.838518	28	2
a_normal_2	1	1.90625	-14.1006	11.547	26.9684	-0.090933	10.902	-0.838518	28	2
a_normal_2	1	1.91016	-14.3487	10.6731	27.4081	-0.090933	10.902	-0.838518	28	2
a_normal_2	1	1.91406	-14.4597	10.089	27.8174	-0.090933	10.902	-0.838518	28	2
a_normal_2	1	1.91797	-14.4044	9.77738	28.174	-0.316803	10.8877	-0.92245	28	2
a_normal_2	1	1.92188	-14.212	9.64178	28.4626	-0.316803	10.8877	-0.92245	28	2
a_normal_2	1	1.92578	-13.8383	9.61698	28.6657	-0.316803	10.8877	-0.92245	28	2
a_normal_2	1	1.92969	-13.3043	9.57258	28.7784	-0.316803	10.8877	-0.92245	28	2
a_normal_2	1	1.93359	-12.5254	9.46484	28.8053	-0.316803	10.8877	-0.92245	28	2
a_normal_2	1	1.9375	-11.5136	9.23433	28.7565	-0.683503	10.9394	-0.791835	28	2
a_normal_2	1	1.94141	-10.2712	8.76498	28.6207	-0.683503	10.9394	-0.791835	28	2
a_normal_2	1	1.94531	-8.81559	7.95531	28.3962	-0.683503	10.9394	-0.791835	28	2
a_normal_2	1	1.94922	-7.13618	6.75047	28.1112	-0.683503	10.9394	-0.791835	28	2
a_normal_2	1	1.95312	-5.27969	5.15481	27.7747	-1.17553	10.8744	-0.6876	28	2
a_normal_2	1	1.95703	-3.31724	3.1785	27.398	-1.17553	10.8744	-0.6876	28	2
a_normal_2	1	1.96094	-1.23021	0.822225	26.9622	-1.17553	10.8744	-0.6876	28	2
a_normal_2	1	1.96484	0.844362	-1.73768	26.3602	-1.17553	10.8744	-0.6876	28	2
a_normal_2	1	1.96875	2.7254	-4.44071	25.597	-1.17553	10.8744	-0.6876	28	2
a_normal_2	1	1.97266	4.37476	-7.35426	24.7578	-1.55534	10.5333	-0.701783	28	2
a_normal_2	1	1.97656	5.74122	-10.4889	23.8107	-1.55534	10.5333	-0.701783	28	2
a_normal_2	1	1.98047	6.79094	-13.8368	22.6598	-1.55534	10.5333	-0.701783	28	2
a_normal_2	1	1.98438	7.52742	-17.4324	21.3179	-1.55534	10.5333	-0.701783	28	2
a_normal_2	1	1.98828	7.9124	-21.2783	19.9224	-1.70909	10.0395	-0.796657	28	2
a_normal_2	1	1.99219	7.98979	-25.0676	18.4758	-1.70909	10.0395	-0.796657	28	2
a_normal_2	1	1.99609	7.82223	-28.6601	16.9301	-1.70909	10.0395	-0.796657	28	2
a_normal_2	1	2	7.47529	-31.997	15.2365	-1.70909	10.0395	-0.796657	28	2
a_normal_2	1	2.00391	7.04407	-35.0014	13.4945	-1.70909	10.0395	-0.796657	28	2
a_normal_2	1	2.00781	6.61307	-37.49	11.6678	-1.73289	9.69126	-0.909476	28	2
a_normal_2	1	2.01172	6.26562	-39.4583	9.81705	-1.73289	9.69126	-0.909476	28	2
a_normal_2	1	2.01562	6.01841	-40.9019	8.00297	-1.73289	9.69126	-0.909476	28	2
a_normal_2	1	2.01953	5.92915	-41.876	6.24165	-1.73289	9.69126	-0.909476	28	2
a_normal_2	1	2.02344	5.96037	-42.4395	4.44718	-1.61375	9.45199	-1.05303	28	2
a_normal_2	1	2.02734	6.13597	-42.7461	2.68962	-1.61375	9.45199	-1.05303	28	2
a_normal_2	1	2.03125	6.48757	-42.9039	1.01779	-1.61375	9.45199	-1.05303	28	2
a_normal_2	1	2.03516	7.01556	-43.0063	-0.542711	-1.61375	9.45199	-1.05303	28	2
a_normal_2	1	2.03906	7.71431	-43.071	-2.02112	-1.61375	9.45199	-1.05303	28	2
a_normal_2	1	2.04297	8.5725	-43.073	-3.43637	-1.42647	9.34662	-1.24015	28	2
a_normal_2	1	2.04688	9.61214	-43.0659	-4.74088	-1.42647	9.34662	-1.24015	28	2
a_normal_2	1	2.05078	10.8184	-43.0175	-5.94008	-1.42647	9.34662	-1.24015	28	2
a_normal_2	1	2.05469	12.2427	-42.9834	-7.03017	-1.42647	9.34662	-1.24015	28	2
a_normal_2	1	2.05859	13.8149	-42.9182	-8.05518	-1.17556	9.39191	-1.38749	28	2
a_normal_2	1	2.0625	15.5664	-42.8175	-8.97065	-1.17556	9.39191	-1.38749	28	2
a_normal_2	1	2.06641	17.4468	-42.7395	-9.76108	-1.17556	9.39191	-1.38749	28	2
a_normal_2	1	2.07031	19.4469	-42.7398	-10.4772	-1.17556	9.39191	-1.38749	28	2
a_normal_2	1	2.07422	21.5251	-42.9365	-11.1405	-1.01019	9.38751	-1.5232	28	2
a_normal_2	1	2.07812	23.6746	-43.3262	-11.7596	-1.01019	9.38751	-1.5232	28	2
a_normal_2	1	2.08203	25.8026	-43.8992	-12.3247	-1.01019	9.38751	-1.5232	28	2
a_normal_2	1	2.08594	27.8507	-44.7004	-12.8264	-1.01019	9.38751	-1.5232	28	2
a_normal_2	1	2.08984	29.8167	-45.6709	-13.2352	-1.01019	9.38751	-1.5232	28	2
a_normal_2	1	2.09375	31.5945	-46.7579	-13.5586	-0.969217	9.35456	-1.73148	28	2
a_normal_2	1	2.09766	33.0742	-47.9227	-13.753	-0.969217	9.35456	-1.73148	28	2
a_normal_2	1	2.10156	34.2435	-49.2333	-13.8516	-0.969217	9.35456	-1.73148	28	2
a_normal_2	1	2.10547	35.0848	-50.7985	-13.9782	-0.969217	9.35456	-1.73148	28	2
a_normal_2	1	2.10938	35.5904	-52.6059	-14.17	-1.05531	9.33215	-1.98369	28	2
a_normal_2	1	2.11328	35.6753	-54.5961	-14.3287	-1.05531	9.33215	-1.98369	28	2
a_normal_2	1	2.11719	35.4136	-56.5904	-14.3515	-1.05531	9.33215	-1.98369	28	2
a_normal_2	1	2.12109	34.8789	-58.5261	-14.2691	-1.05531	9.33215	-1.98369	28	2
a_normal_2	1	2.125	34.1411	-60.2841	-14.1103	-1.05531	9.33215	-1.98369	28	2
a_normal_2	1	2.12891	33.2874	-61.9116	-13.8998	-1.14723	9.25746	-2.19519	28	2
a_normal_2	1	2.13281	32.3056	-63.3347	-13.631	-1.14723	9.25746	-2.19519	28	2
a_normal_2	1	2.13672	31.2616	-64.5485	-13.3187	-1.14723	9.25746	-2.19519	28	2
a_normal_2	1	2.14062	30.0779	-65.5422	-12.9264	-1.14723	9.25746	-2.19519	28	2
a_normal_2	1	2.14453	28.7763	-66.2225	-12.4788	-1.19589	9.1065	-2.38248	28	2
a_normal_2	1	2.14844	27.3954	-66.6076	-11.9965	-1.19589	9.1065	-2.38248	28	2
a_normal_2	1	2.15234	25.9299	-66.6971	-11.4394	-1.19589	9.1065	-2.38248	28	2
a_normal_2	1	2.15625	24.4199	-66.5112	-10.8233	-1.19589	9.1065	-2.38248	28	2
a_normal_2	1	2.16016	22.9061	-66.1022	-10.1538	-1.19589	9.1065	-2.38248	28	2
a_normal_2	1	2.16406	21.4155	-65.4124	-9.43062	-1.20851	8.86825	-2.47364	28	2
a_normal_2	1	2.16797	19.9887	-64.4883	-8.68319	-1.20851	8.86825	-2.47364	28	2
a_normal_2	1	2.17188	18.6225	-63.3234	-7.91264	-1.20851	8.86825	-2.47364	28	2
a_normal_2	1	2.17578	17.3677	-61.9742	-7.1648	-1.20851	8.86825	-2.47364	28	2
a_normal_2	1	2.17969	16.1979	-60.4616	-6.45049	-1.23808	8.60242	-2.54371	28	2
a_normal_2	1	2.18359	15.097	-58.9066	-5.75018	-1.23808	8.60242	-2.54371	28	2
a_normal_2	1	2.1875	14.041	-57.3829	-5.08995	-1.23808	8.60242	-2.54371	28	2
a_normal_2	1	2.19141	13.0364	-55.8709	-4.44112	-1.23808	8.60242	-2.54371	28	2
a_normal_2	1	2.19531	12.06	-54.4386	-3.81499	-1.23808	8.60242	-2.54371	28	2
a_normal_2	1	2.19922	11.1134	-53.0524	-3.16284	-1.2911	8.56078	-2.54777	28	2
a_normal_2	1	2.20312	10.1742	-51.722	-2.52763	-1.2911	8.56078	-2.54777	28	2
a_normal_2	1	2.20703	9.26598	-50.5397	-1.95615	-1.2911	8.56078	-2.54777	28	2
a_normal_2	1	2.21094	8.36039	-49.4836	-1.4691	-1.2911	8.56078	-2.54777	28	2
a_normal_2	1	2.21484	7.45726	-48.5297	-0.99391	-1.27834	8.61271	-2.44661	28	2
a_normal_2	1	2.21875	6.53268	-47.5895	-0.488293	-1.27834	8.61271	-2.44661	28	2
a_normal_2	1	2.22266	5.61154	-46.728	0.0254126	-1.27834	8.61271	-2.44661	28	2
a_normal_2	1	2.22656	4.68172	-45.9174	0.531886	-1.27834	8.61271	-2.44661	28	2
a_normal_2	1	2.23047	3.72583	-45.1136	1.06129	-1.27834	8.61271	-2.44661	28	2
a_normal_2	1	2.23438	2.71532	-44.3281	1.58274	-1.21213	8.80942	-2.37494	28	2
a_normal_2	1	2.23828	1.61418	-43.7001	1.99542	-1.21213	8.80942	-2.37494	28	2
a_normal_2	1	2.24219	0.364314	-43.0283	2.41774	-1.21213	8.80942	-2.37494	28	2
a_normal_2	1	2.24609	-1.00324	-42.2731	2.89387	-1.21213	8.80942	-2.37494	28	2
a_normal_2	1	2.25	-2.47974	-41.4059	3.40039	-1.2194	9.11215	-2.38001	28	2
a_normal_2	1	2.25391	-4.0569	-40.5483	3.85835	-1.2194	9.11215	-2.38001	28	2
a_normal_2	1	2.25781	-5.66728	-39.661	4.35058	-1.2194	9.11215	-2.38001	28	2
a_normal_2	1	2.26172	-7.26461	-38.82	4.85154	-1.2194	9.11215	-2.38001	28	2
a_normal_2	1	2.26562	-8.83165	-38.0468	5.36973	-1.2194	9.11215	-2.38001	28	2
a_normal_2	1	2.26953	-10.3015	-37.2786	5.93114	-1.39522	9.36798	-2.43038	28	2
a_normal_2	1	2.27344	-11.6787	-36.53	6.54555	-1.39522	9.36798	-2.43038	28	2
a_normal_2	1	2.27734	-12.959	-35.8001	7.18056	-1.39522	9.36798	-2.43038	28	2
a_normal_2	1	2.28125	-14.1441	-35.0938	7.84418	-1.39522	9.36798	-2.43038	28	2
a_normal_2	1	2.28516	-15.182	-34.4905	8.53795	-1.78948	9.53674	-2.87777	28	2
a_normal_2	1	2.28906	-16.086	-33.997	9.25443	-1.78948	9.53674	-2.87777	28	2
a_normal_2	1	2.29297	-16.8952	-33.5662	9.98956	-1.78948	9.53674	-2.87777	28	2
a_normal_2	1	2.29688	-17.5489	-33.2101	10.7246	-1.78948	9.53674	-2.87777	28	2
a_normal_2	1	2.30078	-18.0247	-32.922	11.4475	-1.78948	9.53674	-2.87777	28	2
a_normal_2	1	2.30469	-18.3315	-32.7074	12.1263	-2.18256	9.66822	-3.13888	28	2
a_normal_2	1	2.30859	-18.6412	-32.4468	12.8375	-2.18256	9.66822	-3.13888	28	2
a_normal_2	1	2.3125	-19.0846	-32.187	13.6062	-2.18256	9.66822	-3.13888	28	2
a_normal_2	1	2.31641	-19.6315	-32.0083	14.3464	-2.18256	9.66822	-3.13888	28	2
a_normal_2	1	2.32031	-20.1844	-31.9277	14.9939	-1.97605	9.87223	-2.93344	28	2
a_normal_2	1	2.32422	-20.6627	-31.9849	15.4521	-1.97605	9.87223	-2.93344	28	2
a_normal_2	1	2.32812	-20.9599	-32.0186	15.7479	-1.97605	9.87223	-2.93344	28	2
a_normal_2	1	2.33203	-20.9627	-32.0386	15.9162	-1.97605	9.87223	-2.93344	28	2
a_normal_2	1	2.33594	-20.6469	-31.9505	15.9066	-1.42734	10.2096	-2.46696	28	2
a_normal_2	1	2.33984	-20.0576	-31.7149	15.689	-1.42734	10.2096	-2.46696	28	2
a_normal_2	1	2.34375	-19.2589	-31.339	15.3212	-1.42734	10.2096	-2.46696	28	2
a_normal_2	1	2.34766	-18.389	-30.8354	14.7987	-1.42734	10.2096	-2.46696	28	2
a_normal_2	1	2.35156	-17.49	-30.1808	14.126	-1.42734	10.2096	-2.46696	28	2
a_normal_2	1	2.35547	-16.626	-29.4152	13.3165	-0.999834	10.6356	-1.85459	28	2
a_normal_2	1	2.35938	-15.8518	-28.5708	12.3411	-0.999834	10.6356	-1.85459	28	2
a_normal_2	1	2.36328	-15.2106	-27.708	11.2613	-0.999834	10.6356	-1.85459	28	2
a_normal_2	1	2.36719	-14.7049	-26.8457	10.1271	-0.999834	10.6356	-1.85459	28	2
a_normal_2	1	2.37109	-14.3221	-26.0254	8.97675	-0.428168	10.9109	-1.28125	28	2
a_normal_2	1	2.375	-14.0414	-25.2154	7.82295	-0.428168	10.9109	-1.28125	28	2
a_normal_2	1	2.37891	-13.7773	-24.4092	6.72244	-0.428168	10.9109	-1.28125	28	2
a_normal_2	1	2.38281	-13.532	-23.6185	5.66371	-0.428168	10.9109	-1.28125	28	2
a_normal_2	1	2.38672	-13.2898	-22.8841	4.61497	-0.428168	10.9109	-1.28125	28	2
a_normal_2	1	2.39062	-13.1368	-22.2333	3.53699	0.0145189	11.0041	-1.00231	28	2
a_normal_2	1	2.39453	-13.1789	-21.7392	2.41036	0.0145189	11.0041	-1.00231	28	2
a_normal_2	1	2.39844	-13.3886	-21.3854	1.2553	0.0145189	11.0041	-1.00231	28	2
a_normal_2	1	2.40234	-13.7786	-21.2126	0.0285696	0.0145189	11.0041	-1.00231	28	2
a_normal_2	1	2.40625	-14.2895	-21.1673	-1.26631	0.182981	10.9597	-0.877757	28	2
a_normal_2	1	2.41016	-14.8976	-21.2046	-2.60822	0.182981	10.9597	-0.877757	28	2
a_normal_2	1	2.41406	-15.2736	-21.2014	-4.03948	0.182981	10.9597	-0.877757	28	2
a_normal_2	1	2.41797	-15.6759	-21.0912	-5.52896	0.182981	10.9597	-0.877757	28	2
a_normal_2	1	2.42188	-16.0287	-20.8523	-7.02019	0.182981	10.9597	-0.877757	28	2
a_normal_2	1	2.42578	-16.2423	-20.3661	-8.46252	0.189421	10.8701	-0.841045	28	2
a_normal_2	1	2.42969	-16.3473	-19.8321	-9.82852	0.189421	10.8701	-0.841045	28	2
a_normal_2	1	2.43359	-16.4173	-19.2617	-11.0713	0.189421	10.8701	-0.841045	28	2
a_normal_2	1	2.4375	-16.4184	-18.4601	-12.188	0.189421	10.8701	-0.841045	28	2
a_normal_2	1	2.44141	-16.3301	-17.51	-13.1877	0.202402	10.7912	-0.784133	28	2
a_normal_2	1	2.44531	-16.0348	-16.1895	-14.1267	0.202402	10.7912	-0.784133	28	2
a_normal_2	1	2.44922	-15.6586	-14.5374	-15.0497	0.202402	10.7912	-0.784133	28	2
a_normal_2	1	2.45312	-15.2263	-12.4299	-16.0169	0.202402	10.7912	-0.784133	28	2
a_normal_2	1	2.45703	-14.7644	-9.94002	-16.9847	0.202402	10.7912	-0.784133	28	2
a_normal_2	1	2.46094	-14.2805	-7.15471	-17.8129	0.312338	10.8364	-0.562858	28	2
a_normal_2	1	2.46484	-13.71	-4.1093	-18.5382	0.312338	10.8364	-0.562858	28	2
a_normal_2	1	2.46875	-13.1882	-0.938525	-19.1567	0.312338	10.8364	-0.562858	28	2
a_normal_2	1	2.47266	-12.7722	2.31576	-19.6616	0.312338	10.8364	-0.562858	28	2
a_normal_2	1	2.47656	-12.4777	5.50957	-20.0525	0.442533	10.9074	-0.237478	28	2
a_normal_2	1	2.48047	-12.3018	8.55354	-20.3173	0.442533	10.9074	-0.237478	28	2
a_normal_2	1	2.48438	-12.2477	11.3002	-20.5125	0.442533	10.9074	-0.237478	28	2
a_normal_2	1	2.48828	-12.3271	13.6895	-20.6357	0.442533	10.9074	-0.237478	28	2
a_normal_2	1	2.49219	-12.4444	15.7032	-20.732	0.442533	10.9074	-0.237478	28	2
a_normal_2	1	2.49609	-12.5202	17.3389	-20.7373	0.502558	10.7537	0.00745587	28	2
a_normal_2	1	2.5	-12.5507	18.6208	-20.6411	0.502558	10.7537	0.00745587	28	2
a_normal_2	1	2.50391	-12.4605	19.6407	-20.4335	0.502558	10.7537	0.00745587	28	2
a_normal_2	1	2.50781	-12.2735	20.4233	-20.102	0.502558	10.7537	0.00745587	28	2
a_normal_2	1	2.51172	-11.9498	20.9236	-19.7033	0.386717	10.3275	0.231584	28	2
a_normal_2	1	2.51562	-11.49	21.1911	-19.2229	0.386717	10.3275	0.231584	28	2
a_normal_2	1	2.51953	-10.8443	21.1835	-18.6617	0.386717	10.3275	0.231584	28	2
a_normal_2	1	2.52344	-9.99782	20.962	-18.0742	0.386717	10.3275	0.231584	28	2
a_normal_2	1	2.52734	-8.96936	20.6024	-17.447	0.386717	10.3275	0.231584	28	2
a_normal_2	1	2.53125	-7.83625	20.2067	-16.8712	0.171114	9.72322	0.372001	28	2
a_normal_2	1	2.53516	-6.6304	19.8303	-16.3234	0.171114	9.72322	0.372001	28	2
a_normal_2	1	2.53906	-5.39999	19.6151	-15.85	0.171114	9.72322	0.372001	28	2
a_normal_2	1	2.54297	-4.18789	19.6219	-15.4355	0.171114	9.72322	0.372001	28	2
a_normal_2	1	2.54688	-2.99624	19.8963	-15.0709	-0.0451616	9.09818	0.437699	28	2
a_normal_2	1	2.55078	-1.87462	20.4789	-14.7361	-0.0451616	9.09818	0.437699	28	2
a_normal_2	1	2.55469	-0.831547	21.4409	-14.4176	-0.0451616	9.09818	0.437699	28	2
a_normal_2	1	2.55859	0.0624265	22.7431	-14.067	-0.0451616	9.09818	0.437699	28	2
a_normal_2	1	2.5625	0.847285	24.3569	-13.665	-0.188536	8.54851	0.509612	28	2
a_normal_2	1	2.56641	1.52238	26.2135	-13.2141	-0.188536	8.54851	0.509612	28	2
a_normal_2	1	2.57031	2.13179	28.2951	-12.7435	-0.188536	8.54851	0.509612	28	2
a_normal_2	1	2.57422	2.63407	30.5938	-12.1917	-0.188536	8.54851	0.509612	28	2
a_normal_2	1	2.57812	2.98383	32.9829	-11.5061	-0.188536	8.54851	0.509612	28	2
a_normal_2	1	2.58203	3.24508	35.3446	-10.7407	-0.165846	8.20707	0.629183	28	2
a_normal_2	1	2.58594	3.4936	37.6388	-9.88177	-0.165846	8.20707	0.629183	28	2
a_normal_2	1	2.58984	3.70913	39.845	-8.94559	-0.165846	8.20707	0.629183	28	2
a_normal_2	1	2.59375	3.92605	41.8869	-7.94789	-0.165846	8.20707	0.629183	28	2
a_normal_2	1	2.59766	4.14429	43.7697	-6.90658	0.0530681	8.18159	0.636735	28	2
a_normal_2	1	2.60156	4.36975	45.4594	-5.86545	0.0530681	8.18159	0.636735	28	2
a_normal_2	1	2.60547	4.59019	46.9624	-4.82149	0.0530681	8.18159	0.636735	28	2
a_normal_2	1	2.60938	4.88917	48.2791	-3.74807	0.0530681	8.18159	0.636735	28	2
a_normal_2	1	2.61328	5.30458	49.3766	-2.6615	0.0530681	8.18159	0.636735	28	2
a_normal_2	1	2.61719	5.86942	50.248	-1.66368	0.42233	8.38344	0.553358	28	2
a_normal_2	1	2.62109	6.58536	50.9012	-0.756236	0.42233	8.38344	0.553358	28	2
a_normal_2	1	2.625	7.43312	51.3975	0.0742293	0.42233	8.38344	0.553358	28	2
a_normal_2	1	2.62891	8.37646	51.7355	0.861199	0.42233	8.38344	0.553358	28	2
a_normal_2	1	2.63281	9.39589	51.9053	1.60082	0.824916	8.6571	0.310022	28	2
a_normal_2	1	2.63672	10.4519	51.9596	2.27162	0.824916	8.6571	0.310022	28	2
a_normal_2	1	2.64062	11.4594	51.9249	2.87992	0.824916	8.6571	0.310022	28	2
a_normal_2	1	2.64453	12.379	51.8442	3.42281	0.824916	8.6571	0.310022	28	2
a_normal_2	1	2.64844	13.2032	51.7616	3.93031	0.824916	8.6571	0.310022	28	2
a_normal_2	1	2.65234	13.9306	51.6681	4.41604	1.19737	8.81389	-0.0156859	28	2
a_normal_2	1	2.65625	14.6314	51.6208	4.8602	1.19737	8.81389	-0.0156859	28	2
a_normal_2	1	2.66016	15.2653	51.5996	5.29758	1.19737	8.81389	-0.0156859	28	2
a_normal_2	1	2.66406	15.8981	51.6778	5.73149	1.19737	8.81389	-0.0156859	28	2
a_normal_2	1	2.66797	16.5119	51.8354	6.17102	1.44828	8.81056	-0.323827	28	2
a_normal_2	1	2.67188	17.0362	52.0599	6.55636	1.44828	8.81056	-0.323827	28	2
a_normal_2	1	2.67578	17.4456	52.3269	6.93185	1.44828	8.81056	-0.323827	28	2
a_normal_2	1	2.67969	17.7249	52.5482	7.28903	1.44828	8.81056	-0.323827	28	2
a_normal_2	1	2.68359	17.9071	52.7527	7.67642	1.44828	8.81056	-0.323827	28	2
a_normal_2	1	2.6875	17.9376	52.8729	8.07468	1.57487	8.77401	-0.533029	28	2
a_normal_2	1	2.69141	17.8803	52.9454	8.47731	1.57487	8.77401	-0.533029	28	2
a_normal_2	1	2.69531	17.7096	53.0294	8.83949	1.57487	8.77401	-0.533029	28	2
a_normal_2	1	2.69922	17.4699	53.1896	9.14528	1.57487	8.77401	-0.533029	28	2
a_normal_2	1	2.70312	17.1495	53.3777	9.38255	1.61079	8.77666	-0.763129	28	2
a_normal_2	1	2.70703	16.7704	53.518	9.57553	1.61079	8.77666	-0.763129	28	2
a_normal_2	1	2.71094	16.3323	53.5948	9.7025	1.61079	8.77666	-0.763129	28	2
a_normal_2	1	2.71484	15.8024	53.6292	9.74886	1.61079	8.77666	-0.763129	28	2
a_normal_2	1	2.71875	15.1734	53.6322	9.70068	1.61079	8.77666	-0.763129	28	2
a_normal_2	1	2.72266	14.4262	53.5576	9.58336	1.68386	8.76176	-0.979135	28	2
a_normal_2	1	2.72656	13.6381	53.3824	9.38541	1.68386	8.76176	-0.979135	28	2
a_normal_2	1	2.73047	12.7812	53.049	9.13165	1.68386	8.76176	-0.979135	28	2
a_normal_2	1	2.73438	11.8708	52.5532	8.84856	1.68386	8.76176	-0.979135	28	2
a_normal_2	1	2.73828	10.9156	51.9001	8.5406	1.79135	8.73858	-1.19553	28	2
a_normal_2	1	2.74219	9.95031	51.0644	8.17021	1.79135	8.73858	-1.19553	28	2
a_normal_2	1	2.74609	8.92498	50.07	7.77329	1.79135	8.73858	-1.19553	28	2
a_normal_2	1	2.75	7.92287	48.9634	7.37491	1.79135	8.73858	-1.19553	28	2
a_normal_2	1	2.75391	6.98753	47.7082	6.96914	1.79135	8.73858	-1.19553	28	2
a_normal_2	1	2.75781	6.11862	46.2821	6.49685	1.83972	8.69494	-1.4964	28	2
a_normal_2	1	2.76172	5.3338	44.7022	6.00589	1.83972	8.69494	-1.4964	28	2
a_normal_2	1	2.76562	4.62002	42.9404	5.5002	1.83972	8.69494	-1.4964	28	2
a_normal_2	1	2.76953	3.99164	41.0531	4.99235	1.83972	8.69494	-1.4964	28	2
a_normal_2	1	2.77344	3.41476	39.0971	4.47357	1.78707	8.5871	-1.81367	28	2
a_normal_2	1	2.77734	2.89281	37.1115	3.97115	1.78707	8.5871	-1.81367	28	2
a_normal_2	1	2.78125	2.40528	35.1483	3.43967	1.78707	8.5871	-1.81367	28	2
a_normal_2	1	2.78516	1.96831	33.2512	2.93706	1.78707	8.5871	-1.81367	28	2
a_normal_2	1	2.78906	1.54076	31.4316	2.4411	1.78707	8.5871	-1.81367	28	2
a_normal_2	1	2.79297	1.11022	29.7128	1.92766	1.62843	8.41556	-2.00951	28	2
a_normal_2	1	2.79688	0.679873	28.1076	1.40652	1.62843	8.41556	-2.00951	28	2
a_normal_2	1	2.80078	0.22881	26.6164	0.889945	1.62843	8.41556	-2.00951	28	2
a_normal_2	1	2.80469	-0.235945	25.2277	0.377757	1.62843	8.41556	-2.00951	28	2
a_normal_2	1	2.80859	-0.773303	24.0109	-0.145185	1.4361	8.24414	-2.1651	28	2
a_normal_2	1	2.8125	-1.38868	22.8982	-0.657501	1.4361	8.24414	-2.1651	28	2
a_normal_2	1	2.81641	-2.10799	21.926	-1.15672	1.4361	8.24414	-2.1651	28	2
a_normal_2	1	2.82031	-2.90834	21.037	-1.65245	1.4361	8.24414	-2.1651	28	2
a_normal_2	1	2.82422	-3.78876	20.2093	-2.18651	1.30816	8.22497	-2.3439	28	2
a_normal_2	1	2.82812	-4.74829	19.4635	-2.73325	1.30816	8.22497	-2.3439	28	2
a_normal_2	1	2.83203	-5.80094	18.7959	-3.30987	1.30816	8.22497	-2.3439	28	2
a_normal_2	1	2.83594	-6.89457	18.1757	-3.88812	1.30816	8.22497	-2.3439	28	2
a_normal_2	1	2.83984	-8.00629	17.6096	-4.52155	1.30816	8.22497	-2.3439	28	2
a_normal_2	1	2.84375	-9.13525	17.1634	-5.20744	1.27513	8.31948	-2.66432	28	2
a_normal_2	1	2.84766	-10.2895	16.8045	-5.93431	1.27513	8.31948	-2.66432	28	2
a_normal_2	1	2.85156	-11.4678	16.5464	-6.74482	1.27513	8.31948	-2.66432	28	2
a_normal_2	1	2.85547	-12.672	16.3367	-7.61107	1.27513	8.31948	-2.66432	28	2
a_normal_2	1	2.85938	-13.9634	16.1669	-8.53926	1.24978	8.52304	-2.87383	28	2
a_normal_2	1	2.86328	-15.2811	16.0412	-9.54128	1.24978	8.52304	-2.87383	28	2
a_normal_2	1	2.86719	-16.6268	15.9692	-10.5331	1.24978	8.52304	-2.87383	28	2
a_normal_2	1	2.87109	-17.8027	16.0229	-11.4825	1.24978	8.52304	-2.87383	28	2
a_normal_2	1	2.875	-18.6651	16.2078	-12.3171	1.24978	8.52304	-2.87383	28	2
a_normal_2	1	2.87891	-19.2414	16.3927	-13.0604	1.17274	8.80532	-2.761	28	2
a_normal_2	1	2.88281	-19.5811	16.6222	-13.7555	1.17274	8.80532	-2.761	28	2
a_normal_2	1	2.88672	-19.6542	17.0072	-14.3214	1.17274	8.80532	-2.761	28	2
a_normal_2	1	2.89062	-19.4319	17.5163	-14.8091	1.17274	8.80532	-2.761	28	2
a_normal_2	1	2.89453	-18.9585	17.9738	-15.2046	1.17966	9.04841	-2.85851	28	2
a_normal_2	1	2.89844	-18.258	18.3465	-15.4914	1.17966	9.04841	-2.85851	28	2
a_normal_2	1	2.90234	-17.428	18.6116	-15.675	1.17966	9.04841	-2.85851	28	2
a_normal_2	1	2.90625	-16.5224	18.7954	-15.7185	1.17966	9.04841	-2.85851	28	2
a_normal_2	1	2.91016	-15.6163	18.8809	-15.6052	1.17966	9.04841	-2.85851	28	2
a_normal_2	1	2.91406	-14.7633	18.9294	-15.3246	1.24711	9.4419	-2.89436	28	2
a_normal_2	1	2.91797	-14.0234	18.9339	-14.9208	1.24711	9.4419	-2.89436	28	2
a_normal_2	1	2.92188	-13.4297	18.9858	-14.4117	1.24711	9.4419	-2.89436	28	2
a_normal_2	1	2.92578	-13.0019	19.1215	-13.8261	1.24711	9.4419	-2.89436	28	2
a_normal_2	1	2.92969	-12.6724	19.3757	-13.1352	1.28362	10.1436	-2.68336	28	2
a_normal_2	1	2.93359	-12.3948	19.8497	-12.35	1.28362	10.1436	-2.68336	28	2
a_normal_2	1	2.9375	-12.1008	20.5417	-11.481	1.28362	10.1436	-2.68336	28	2
a_normal_2	1	2.94141	-11.7498	21.3935	-10.4846	1.28362	10.1436	-2.68336	28	2
a_normal_2	1	2.94531	-11.2313	22.4091	-9.36124	1.28362	10.1436	-2.68336	28	2
a_normal_2	1	2.94922	-10.5088	23.5152	-8.13187	1.17311	11.1704	-2.13348	28	2
a_normal_2	1	2.95312	-9.60726	24.6715	-6.75704	1.17311	11.1704	-2.13348	28	2
a_normal_2	1	2.95703	-8.50258	25.7893	-5.27361	1.17311	11.1704	-2.13348	28	2
a_normal_2	1	2.96094	-7.27313	26.8466	-3.68689	1.17311	11.1704	-2.13348	28	2
a_normal_2	1	2.96484	-5.96672	27.7481	-1.99	0.894092	11.9556	-1.51853	28	2
a_normal_2	1	2.96875	-4.61388	28.5521	-0.182352	0.894092	11.9556	-1.51853	28	2
a_normal_2	1	2.97266	-3.27939	29.2632	1.71875	0.894092	11.9556	-1.51853	28	2
a_normal_2	1	2.97656	-1.98317	29.9158	3.72359	0.894092	11.9556	-1.51853	28	2
a_normal_2	1	2.98047	-0.785928	30.5545	5.82416	0.894092	11.9556	-1.51853	28	2
a_normal_2	1	2.98438	0.29931	31.1025	7.9622	0.675097	12.0362	-1.10306	28	2
a_normal_2	1	2.98828	1.21552	31.4868	10.0972	0.675097	12.0362	-1.10306	28	2
a_normal_2	1	2.99219	1.94115	31.623	12.2322	0.675097	12.0362	-1.10306	28	2
a_normal_2	1	2.99609	2.49145	31.3359	14.3792	0.675097	12.0362	-1.10306	28	2
a_normal_2	1	3	2.89878	30.5833	16.5078	0.409262	11.7547	-0.89627	28	2
a_normal_2	1	3.00391	3.185	29.412	18.5803	0.409262	11.7547	-0.89627	28	2
a_normal_2	1	3.00781	3.31136	27.866	20.6052	0.409262	11.7547	-0.89627	28	2
a_normal_2	1	3.01172	3.27973	25.9877	22.4896	0.409262	11.7547	-0.89627	28	2
a_normal_2	1	3.01562	3.11868	23.8198	24.2524	0.409262	11.7547	-0.89627	28	2
a_normal_2	1	3.01953	2.79281	21.454	25.8309	-0.0891387	11.605	-0.77695	28	2
a_normal_2	1	3.02344	2.3667	18.9982	27.2283	-0.0891387	11.605	-0.77695	28	2
a_normal_2	1	3.02734	1.71727	16.3585	28.486	-0.0891387	11.605	-0.77695	28	2
a_normal_2	1	3.03125	0.879158	13.7344	29.584	-0.0891387	11.605	-0.77695	28	2
a_normal_2	1	3.03516	-0.0341535	11.1848	30.5274	-0.723166	11.6389	-0.398343	28	2
a_normal_2	1	3.03906	-1.15005	8.59867	31.3651	-0.723166	11.6389	-0.398343	28	2
a_normal_2	1	3.04297	-2.22342	6.17447	32.0697	-0.723166	11.6389	-0.398343	28	2
a_normal_2	1	3.04688	-3.33078	3.90427	32.6446	-0.723166	11.6389	-0.398343	28	2
a_normal_2	1	3.05078	-4.41688	1.86686	33.12	-0.723166	11.6389	-0.398343	28	2
a_normal_2	1	3.05469	-5.51546	0.170003	33.4353	-1.51476	11.5308	-0.292028	28	2
a_normal_2	1	3.05859	-6.68554	-1.43218	33.6191	-1.51476	11.5308	-0.292028	28	2
a_normal_2	1	3.0625	-7.7092	-2.71798	33.651	-1.51476	11.5308	-0.292028	28	2
a_normal_2	1	3.06641	-8.56679	-3.78625	33.589	-1.51476	11.5308	-0.292028	28	2
a_normal_2	1	3.07031	-9.23371	-4.66846	33.4229	-2.04986	10.9641	-0.217408	28	2
a_normal_2	1	3.07422	-9.71623	-5.37662	33.2828	-2.04986	10.9641	-0.217408	28	2
a_normal_2	1	3.07812	-9.91622	-5.91031	33.0393	-2.04986	10.9641	-0.217408	28	2
a_normal_2	1	3.08203	-9.82357	-6.36436	32.7065	-2.04986	10.9641	-0.217408	28	2
a_normal_2	1	3.08594	-9.40498	-6.80517	32.25	-2.16902	10.287	-0.236823	28	2
a_normal_2	1	3.08984	-8.77757	-7.24832	31.6878	-2.16902	10.287	-0.236823	28	2
a_normal_2	1	3.09375	-7.88305	-7.80978	31.0695	-2.16902	10.287	-0.236823	28	2
a_normal_2	1	3.09766	-6.81782	-8.54629	30.3535	-2.16902	10.287	-0.236823	28	2
a_normal_2	1	3.10156	-5.64378	-9.48805	29.4966	-2.16902	10.287	-0.236823	28	2
a_normal_2	1	3.10547	-4.43467	-10.6816	28.4881	-1.94646	9.78352	-0.301181	28	2
a_normal_2	1	3.10938	-3.22203	-12.1623	27.4513	-1.94646	9.78352	-0.301181	28	2
a_normal_2	1	3.11328	-1.97326	-13.9281	26.2955	-1.94646	9.78352	-0.301181	28	2
a_normal_2	1	3.11719	-0.681225	-16.0156	25.0263	-1.94646	9.78352	-0.301181	28	2
a_normal_2	1	3.12109	0.699652	-18.4211	23.6761	-1.68492	9.4859	-0.426028	28	2
a_normal_2	1	3.125	2.15902	-21.0844	22.2102	-1.68492	9.4859	-0.426028	28	2
a_normal_2	1	3.12891	3.57403	-23.859	20.6282	-1.68492	9.4859	-0.426028	28	2
a_normal_2	1	3.13281	4.88427	-26.5934	19.0103	-1.68492	9.4859	-0.426028	28	2
a_normal_2	1	3.13672	6.07699	-29.3077	17.2598	-1.68492	9.4859	-0.426028	28	2
a_normal_2	1	3.14062	7.08351	-31.9609	15.4073	-1.38351	9.12021	-0.63169	28	2
a_normal_2	1	3.14453	7.92778	-34.5384	13.508	-1.38351	9.12021	-0.63169	28	2
a_normal_2	1	3.14844	8.59393	-37.0645	11.5645	-1.38351	9.12021	-0.63169	28	2
a_normal_2	1	3.15234	9.04301	-39.5478	9.56697	-1.38351	9.12021	-0.63169	28	2
a_normal_2	1	3.15625	9.34215	-41.9754	7.57753	-1.11809	9.08376	-0.846519	28	2
a_normal_2	1	3.16016	9.50461	-44.3532	5.58987	-1.11809	9.08376	-0.846519	28	2
a_normal_2	1	3.16406	9.56983	-46.6358	3.62769	-1.11809	9.08376	-0.846519	28	2
a_normal_2	1	3.16797	9.5247	-48.7474	1.74335	-1.11809	9.08376	-0.846519	28	2
a_normal_2	1	3.17188	9.43414	-50.6549	0.00454528	-1.11809	9.08376	-0.846519	28	2
a_normal_2	1	3.17578	9.36587	-52.3711	-1.60181	-0.958835	9.10587	-1.06884	28	2
a_normal_2	1	3.17969	9.47061	-53.8546	-3.12084	-0.958835	9.10587	-1.06884	28	2
a_normal_2	1	3.18359	9.71018	-54.989	-4.4497	-0.958835	9.10587	-1.06884	28	2
a_normal_2	1	3.1875	10.1316	-55.7583	-5.48147	-0.958835	9.10587	-1.06884	28	2
a_normal_2	1	3.19141	10.7974	-56.2311	-6.27535	-0.841957	9.11317	-1.36815	28	2
a_normal_2	1	3.19531	11.7017	-56.4962	-6.97097	-0.841957	9.11317	-1.36815	28	2
a_normal_2	1	3.19922	12.8209	-56.6352	-7.64158	-0.841957	9.11317	-1.36815	28	2
a_normal_2	1	3.20312	14.0999	-56.6395	-8.31222	-0.841957	9.11317	-1.36815	28	2
a_normal_2	1	3.20703	15.4594	-56.45	-9.01267	-0.841957	9.11317	-1.36815	28	2
a_normal_2	1	3.21094	16.9044	-56.0762	-9.68193	-0.828431	9.08383	-1.69615	28	2
a_normal_2	1	3.21484	18.3474	-55.6135	-10.262	-0.828431	9.08383	-1.69615	28	2
a_normal_2	1	3.21875	19.86	-55.1257	-10.7095	-0.828431	9.08383	-1.69615	28	2
a_normal_2	1	3.22266	21.4119	-54.6706	-11.0787	-0.828431	9.08383	-1.69615	28	2
a_normal_2	1	3.22656	22.9149	-54.3181	-11.4477	-0.859463	9.075	-2.01226	28	2
a_normal_2	1	3.23047	24.3267	-54.0722	-11.8017	-0.859463	9.075	-2.01226	28	2
a_normal_2	1	3.23438	25.622	-53.9871	-12.2129	-0.859463	9.075	-2.01226	28	2
a_normal_2	1	3.23828	26.6577	-54.0014	-12.6724	-0.859463	9.075	-2.01226	28	2
a_normal_2	1	3.24219	27.4582	-54.149	-13.1244	-0.859463	9.075	-2.01226	28	2
a_normal_2	1	3.24609	27.9308	-54.4918	-13.4949	-0.971608	9.07093	-2.21015	28	2
a_normal_2	1	3.25	28.1839	-55.0026	-13.7847	-0.971608	9.07093	-2.21015	28	2
a_normal_2	1	3.25391	28.2877	-55.6432	-13.9324	-0.971608	9.07093	-2.21015	28	2
a_normal_2	1	3.25781	28.2495	-56.3777	-13.9478	-0.971608	9.07093	-2.21015	28	2
a_normal_2	1	3.26172	28.1298	-57.1924	-13.8732	-1.11786	8.97847	-2.31152	28	2
a_normal_2	1	3.26562	27.9117	-58.0567	-13.7307	-1.11786	8.97847	-2.31152	28	2
a_normal_2	1	3.26953	27.6269	-58.992	-13.5357	-1.11786	8.97847	-2.31152	28	2
a_normal_2	1	3.27344	27.2338	-59.9055	-13.2817	-1.11786	8.97847	-2.31152	28	2
a_normal_2	1	3.27734	26.6337	-60.8012	-12.9477	-1.11786	8.97847	-2.31152	28	2
a_normal_2	1	3.28125	25.8187	-61.6175	-12.5735	-1.26621	9.02204	-2.34044	28	2
a_normal_2	1	3.28516	24.7547	-62.257	-12.1431	-1.26621	9.02204	-2.34044	28	2
a_normal_2	1	3.28906	23.4954	-62.6867	-11.6057	-1.26621	9.02204	-2.34044	28	2
a_normal_2	1	3.29297	22.0922	-62.9286	-10.9755	-1.26621	9.02204	-2.34044	28	2
a_normal_2	1	3.29688	20.5937	-62.9683	-10.2807	-1.40722	8.95821	-2.38049	28	2
a_normal_2	1	3.30078	19.0283	-62.744	-9.53946	-1.40722	8.95821	-2.38049	28	2
a_normal_2	1	3.30469	17.447	-62.2835	-8.78673	-1.40722	8.95821	-2.38049	28	2
a_normal_2	1	3.30859	15.8833	-61.5954	-8.0052	-1.40722	8.95821	-2.38049	28	2
a_normal_2	1	3.3125	14.4078	-60.6461	-7.20819	-1.59201	9.03486	-2.46443	28	2
a_normal_2	1	3.31641	13.0221	-59.5228	-6.47983	-1.59201	9.03486	-2.46443	28	2
a_normal_2	1	3.32031	11.7427	-58.1982	-5.76913	-1.59201	9.03486	-2.46443	28	2
a_normal_2	1	3.32422	10.5585	-56.6971	-5.03356	-1.59201	9.03486	-2.46443	28	2
a_normal_2	1	3.32812	9.44393	-55.0816	-4.33984	-1.59201	9.03486	-2.46443	28	2
a_normal_2	1	3.33203	8.40457	-53.3871	-3.67399	-1.76894	9.18405	-2.4445	28	2
a_normal_2	1	3.33594	7.39212	-51.689	-3.07039	-1.76894	9.18405	-2.4445	28	2
a_normal_2	1	3.33984	6.40227	-50.0469	-2.52899	-1.76894	9.18405	-2.4445	28	2
a_normal_2	1	3.34375	5.45474	-48.4402	-1.9902	-1.76894	9.18405	-2.4445	28	2
a_normal_2	1	3.34766	4.56831	-46.9506	-1.43897	-1.87119	9.20893	-2.4381	28	2
a_normal_2	1	3.35156	3.67151	-45.5933	-0.92951	-1.87119	9.20893	-2.4381	28	2
a_normal_2	1	3.35547	2.77083	-44.3617	-0.427035	-1.87119	9.20893	-2.4381	28	2
a_normal_2	1	3.35938	1.86942	-43.2795	0.0389883	-1.87119	9.20893	-2.4381	28	2
a_normal_2	1	3.36328	0.955444	-42.3304	0.482279	-1.87119	9.20893	-2.4381	28	2
a_normal_2	1	3.36719	0.0175565	-41.511	0.903945	-1.92599	9.2974	-2.45877	28	2
a_normal_2	1	3.37109	-0.978767	-40.7941	1.31698	-1.92599	9.2974	-2.45877	28	2
a_normal_2	1	3.375	-1.99498	-40.1658	1.73666	-1.92599	9.2974	-2.45877	28	2
a_normal_2	1	3.37891	-3.01822	-39.6218	2.13586	-1.92599	9.2974	-2.45877	28	2
a_normal_2	1	3.38281	-4.06894	-39.1429	2.48582	-1.98776	9.40445	-2.54723	28	2
a_normal_2	1	3.38672	-5.18155	-38.8065	2.77998	-1.98776	9.40445	-2.54723	28	2
a_normal_2	1	3.39062	-6.38873	-38.3972	3.09255	-1.98776	9.40445	-2.54723	28	2
a_normal_2	1	3.39453	-7.72462	-37.9186	3.4286	-1.98776	9.40445	-2.54723	28	2
a_normal_2	1	3.39844	-9.11442	-37.3561	3.78693	-1.98776	9.40445	-2.54723	28	2
a_normal_2	1	3.40234	-10.5406	-36.7615	4.13077	-2.11442	9.55182	-2.62468	28	2
a_normal_2	1	3.40625	-11.9747	-36.1453	4.47869	-2.11442	9.55182	-2.62468	28	2
a_normal_2	1	3.41016	-13.3388	-35.586	4.83049	-2.11442	9.55182	-2.62468	28	2
a_normal_2	1	3.41406	-14.6185	-34.9825	5.23955	-2.11442	9.55182	-2.62468	28	2
a_normal_2	1	3.41797	-15.8149	-34.3101	5.67928	-2.05336	9.93041	-2.61127	28	2
a_normal_2	1	3.42188	-16.8905	-33.617	6.15411	-2.05336	9.93041	-2.61127	28	2
a_normal_2	1	3.42578	-17.8272	-32.9786	6.63256	-2.05336	9.93041	-2.61127	28	2
a_normal_2	1	3.42969	-18.5991	-32.398	7.10554	-2.05336	9.93041	-2.61127	28	2
a_normal_2	1	3.43359	-19.2322	-31.8607	7.60906	-2.05336	9.93041	-2.61127	28	2
a_normal_2	1	3.4375	-19.7033	-31.3645	8.10588	-1.56284	10.3055	-2.5114	28	2
a_normal_2	1	3.44141	-20.0562	-30.9103	8.64397	-1.56284	10.3055	-2.5114	28	2
a_normal_2	1	3.44531	-20.2788	-30.5498	9.16174	-1.56284	10.3055	-2.5114	28	2
a_normal_2	1	3.44922	-20.3863	-30.2485	9.70189	-1.56284	10.3055	-2.5114	28	2
a_normal_2	1	3.45312	-20.435	-29.944	10.2395	-1.21756	10.4064	-2.49614	28	2
a_normal_2	1	3.45703	-20.6182	-29.6604	10.7867	-1.21756	10.4064	-2.49614	28	2
a_normal_2	1	3.46094	-21.0397	-29.4621	11.2833	-1.21756	10.4064	-2.49614	28	2
a_normal_2	1	3.46484	-21.5537	-29.3925	11.7021	-1.21756	10.4064	-2.49614	28	2
a_normal_2	1	3.46875	-21.9622	-29.4275	12.041	-1.21756	10.4064	-2.49614	28	2
a_normal_2	1	3.47266	-22.1543	-29.4966	12.2799	-1.00666	10.2804	-2.09052	28	2
a_normal_2	1	3.47656	-22.0781	-29.5534	12.397	-1.00666	10.2804	-2.09052	28	2
a_normal_2	1	3.48047	-21.7137	-29.5448	12.3982	-1.00666	10.2804	-2.09052	28	2
a_normal_2	1	3.48438	-21.1796	-29.3938	12.2804	-1.00666	10.2804	-2.09052	28	2
a_normal_2	1	3.48828	-20.5077	-29.0953	12.064	-0.736871	10.2104	-1.79733	28	2
a_normal_2	1	3.49219	-19.8031	-28.7102	11.7212	-0.736871	10.2104	-1.79733	28	2
a_normal_2	1	3.49609	-19.1865	-28.2337	11.2672	-0.736871	10.2104	-1.79733	28	2
a_normal_2	1	3.5	-18.6744	-27.6852	10.7222	-0.736871	10.2104	-1.79733	28	2
a_normal_2	1	3.50391	-18.3213	-27.1008	10.1233	-0.736871	10.2104	-1.79733	28	2
a_normal_2	1	3.50781	-18.1134	-26.4735	9.48823	-0.25262	10.5365	-1.58941	28	2
a_normal_2	1	3.51172	-18.008	-25.8203	8.83347	-0.25262	10.5365	-1.58941	28	2
a_normal_2	1	3.51562	-17.9375	-25.1751	8.15113	-0.25262	10.5365	-1.58941	28	2
a_normal_2	1	3.51953	-17.8644	-24.5554	7.44253	-0.25262	10.5365	-1.58941	28	2
a_normal_2	1	3.52344	-17.7503	-23.9422	6.70598	0.217566	10.9363	-1.40045	28	2
a_normal_2	1	3.52734	-17.6	-23.3588	5.90709	0.217566	10.9363	-1.40045	28	2
a_normal_2	1	3.53125	-17.4303	-22.8188	5.03105	0.217566	10.9363	-1.40045	28	2
a_normal_2	1	3.53516	-17.26	-22.32	4.02507	0.217566	10.9363	-1.40045	28	2
a_normal_2	1	3.53906	-17.0771	-21.8456	2.85083	0.217566	10.9363	-1.40045	28	2
a_normal_2	1	3.54297	-16.8971	-21.3824	1.48971	0.451563	11.0182	-1.19536	28	2
a_normal_2	1	3.54688	-16.6873	-20.8584	-0.034278	0.451563	11.0182	-1.19536	28	2
a_normal_2	1	3.55078	-16.4608	-20.2587	-1.68936	0.451563	11.0182	-1.19536	28	2
a_normal_2	1	3.55469	-16.2455	-19.5543	-3.44828	0.451563	11.0182	-1.19536	28	2
a_normal_2	1	3.55859	-15.987	-18.7355	-5.29408	0.556015	10.8517	-1.00931	28	2
a_normal_2	1	3.5625	-15.7114	-17.7779	-7.16895	0.556015	10.8517	-1.00931	28	2
a_normal_2	1	3.56641	-15.3599	-16.6944	-9.06849	0.556015	10.8517	-1.00931	28	2
a_normal_2	1	3.57031	-14.9719	-15.4821	-10.8903	0.556015	10.8517	-1.00931	28	2
a_normal_2	1	3.57422	-14.5522	-14.1206	-12.6499	0.552796	10.6377	-0.850333	28	2
a_normal_2	1	3.57812	-14.1144	-12.5873	-14.3059	0.552796	10.6377	-0.850333	28	2
a_normal_2	1	3.58203	-13.6413	-10.8697	-15.8484	0.552796	10.6377	-0.850333	28	2
a_normal_2	1	3.58594	-13.1913	-8.88464	-17.2441	0.552796	10.6377	-0.850333	28	2
a_normal_2	1	3.58984	-12.6948	-6.62718	-18.539	0.552796	10.6377	-0.850333	28	2
a_normal_2	1	3.59375	-12.148	-4.05112	-19.6904	0.506151	10.4682	-0.649751	28	2
a_normal_2	1	3.59766	-11.616	-1.22261	-20.7231	0.506151	10.4682	-0.649751	28	2
a_normal_2	1	3.60156	-11.1308	1.75972	-21.5803	0.506151	10.4682	-0.649751	28	2
a_normal_2	1	3.60547	-10.717	4.72459	-22.2856	0.506151	10.4682	-0.649751	28	2
a_normal_2	1	3.60938	-10.4037	7.62821	-22.8493	0.426718	10.4383	-0.473345	28	2
a_normal_2	1	3.61328	-10.1831	10.3664	-23.2544	0.426718	10.4383	-0.473345	28	2
a_normal_2	1	3.61719	-10.0506	12.9412	-23.5029	0.426718	10.4383	-0.473345	28	2
a_normal_2	1	3.62109	-9.99611	15.2474	-23.6082	0.426718	10.4383	-0.473345	28	2
a_normal_2	1	3.625	-9.98891	17.2507	-23.5715	0.426718	10.4383	-0.473345	28	2
a_normal_2	1	3.62891	-9.93741	18.9657	-23.3847	0.274922	10.4224	-0.317555	28	2
a_normal_2	1	3.63281	-10.079	20.4779	-23.1385	0.274922	10.4224	-0.317555	28	2
a_normal_2	1	3.63672	-10.3208	21.6781	-22.8269	0.274922	10.4224	-0.317555	28	2
a_normal_2	1	3.64062	-10.7235	22.6978	-22.346	0.274922	10.4224	-0.317555	28	2
a_normal_2	1	3.64453	-11.1006	23.5933	-21.6652	0.0533254	10.1987	-0.1355	28	2
a_normal_2	1	3.64844	-11.3194	24.2367	-20.827	0.0533254	10.1987	-0.1355	28	2
a_normal_2	1	3.65234	-11.4828	24.8815	-19.8839	0.0533254	10.1987	-0.1355	28	2
a_normal_2	1	3.65625	-11.5639	25.3012	-18.8647	0.0533254	10.1987	-0.1355	28	2
a_normal_2	1	3.66016	-11.4117	25.5814	-17.791	0.0533254	10.1987	-0.1355	28	2
a_normal_2	1	3.66406	-11.1687	25.7854	-16.6923	-0.206448	9.72645	0.0928894	28	2
a_normal_2	1	3.66797	-10.7738	25.8961	-15.6681	-0.206448	9.72645	0.0928894	28	2
a_normal_2	1	3.67188	-10.1154	25.933	-14.7027	-0.206448	9.72645	0.0928894	28	2
a_normal_2	1	3.67578	-9.36103	25.9144	-13.8678	-0.206448	9.72645	0.0928894	28	2
a_normal_2	1	3.67969	-8.48867	25.9444	-13.1451	-0.440145	9.13788	0.399131	28	2
a_normal_2	1	3.68359	-7.50999	26.1604	-12.5052	-0.440145	9.13788	0.399131	28	2
a_normal_2	1	3.6875	-6.47486	26.5744	-11.977	-0.440145	9.13788	0.399131	28	2
a_normal_2	1	3.69141	-5.45747	27.2063	-11.5459	-0.440145	9.13788	0.399131	28	2
a_normal_2	1	3.69531	-4.50459	28.126	-11.2312	-0.440145	9.13788	0.399131	28	2
a_normal_2	1	3.69922	-3.55947	29.4653	-11.0092	-0.673822	8.62068	0.653471	28	2
a_normal_2	1	3.70312	-2.70216	31.1501	-10.7444	-0.673822	8.62068	0.653471	28	2
a_normal_2	1	3.70703	-1.99086	33.2053	-10.5224	-0.673822	8.62068	0.653471	28	2
a_normal_2	1	3.71094	-1.51078	35.5205	-10.2397	-0.673822	8.62068	0.653471	28	2
a_normal_2	1	3.71484	-1.1226	38.1099	-9.78024	-0.799762	8.29742	0.788684	28	2
a_normal_2	1	3.71875	-0.714636	40.8736	-9.18545	-0.799762	8.29742	0.788684	28	2
a_normal_2	1	3.72266	-0.168779	43.6632	-8.53037	-0.799762	8.29742	0.788684	28	2
a_normal_2	1	3.72656	0.526114	46.3645	-7.84174	-0.799762	8.29742	0.788684	28	2
a_normal_2	1	3.73047	1.38363	48.8595	-7.07057	-0.799762	8.29742	0.788684	28	2
a_normal_2	1	3.73438	2.40176	51.0869	-6.29536	-0.773638	8.23591	0.742696	28	2
a_normal_2	1	3.73828	3.5191	53.0301	-5.5609	-0.773638	8.23591	0.742696	28	2
a_normal_2	1	3.74219	4.68911	54.7236	-4.81169	-0.773638	8.23591	0.742696	28	2
a_normal_2	1	3.74609	5.83182	56.0963	-4.05139	-0.773638	8.23591	0.742696	28	2
a_normal_2	1	3.75	6.96344	57.149	-3.23585	-0.62234	8.41074	0.55734	28	2
a_normal_2	1	3.75391	8.14408	57.9449	-2.33505	-0.62234	8.41074	0.55734	28	2
a_normal_2	1	3.75781	9.37132	58.5531	-1.39187	-0.62234	8.41074	0.55734	28	2
a_normal_2	1	3.76172	10.5714	58.9739	-0.411331	-0.62234	8.41074	0.55734	28	2
a_normal_2	1	3.76562	11.7339	59.2222	0.52138	-0.62234	8.41074	0.55734	28	2
a_normal_2	1	3.76953	12.8128	59.2858	1.36693	-0.308107	8.6896	0.344595	28	2
a_normal_2	1	3.77344	13.8599	59.1468	2.10572	-0.308107	8.6896	0.344595	28	2
a_normal_2	1	3.77734	14.8768	58.8597	2.77274	-0.308107	8.6896	0.344595	28	2
a_normal_2	1	3.78125	15.8501	58.4259	3.41319	-0.308107	8.6896	0.344595	28	2
a_normal_2	1	3.78516	16.8057	57.8495	4.08194	0.117194	8.90612	0.112505	28	2
a_normal_2	1	3.78906	17.7384	57.1226	4.71806	0.117194	8.90612	0.112505	28	2
a_normal_2	1	3.79297	18.6524	56.1839	5.29637	0.117194	8.90612	0.112505	28	2
a_normal_2	1	3.79688	19.4743	55.1155	5.81073	0.117194	8.90612	0.112505	28	2
a_normal_2	1	3.80078	20.2233	54.0277	6.28512	0.117194	8.90612	0.112505	28	2
a_normal_2	1	3.80469	20.8524	52.9364	6.7066	0.533986	8.98816	-0.122716	28	2
a_normal_2	1	3.80859	21.3793	51.8745	7.11643	0.533986	8.98816	-0.122716	28	2
a_normal_2	1	3.8125	21.7971	50.8972	7.50627	0.533986	8.98816	-0.122716	28	2
a_normal_2	1	3.81641	22.1083	50.033	7.91582	0.533986	8.98816	-0.122716	28	2
a_normal_2	1	3.82031	22.312	49.2884	8.29643	0.896021	8.96159	-0.401491	28	2
a_normal_2	1	3.82422	22.4134	48.726	8.64061	0.896021	8.96159	-0.401491	28	2
a_normal_2	1	3.82812	22.3968	48.3191	8.9561	0.896021	8.96159	-0.401491	28	2
a_normal_2	1	3.83203	22.2678	48.0689	9.22046	0.896021	8.96159	-0.401491	28	2
a_normal_2	1	3.83594	22.035	47.9799	9.4779	1.14414	8.90402	-0.706106	28	2
a_normal_2	1	3.83984	21.7212	48.0291	9.67514	1.14414	8.90402	-0.706106	28	2
a_normal_2	1	3.84375	21.3155	48.2159	9.833	1.14414	8.90402	-0.706106	28	2
a_normal_2	1	3.84766	20.8552	48.4948	9.93253	1.14414	8.90402	-0.706106	28	2
a_normal_2	1	3.85156	20.2953	48.8018	9.95278	1.14414	8.90402	-0.706106	28	2
a_normal_2	1	3.85547	19.6555	49.0909	9.90655	1.30693	8.8517	-1.00664	28	2
a_normal_2	1	3.85938	18.8891	49.3628	9.7762	1.30693	8.8517	-1.00664	28	2
a_normal_2	1	3.86328	18.0291	49.5501	9.55993	1.30693	8.8517	-1.00664	28	2
a_normal_2	1	3.86719	17.0444	49.6389	9.27382	1.30693	8.8517	-1.00664	28	2
a_normal_2	1	3.87109	15.9529	49.6489	8.92128	1.42991	8.79489	-1.25113	28	2
a_normal_2	1	3.875	14.7479	49.5304	8.49667	1.42991	8.79489	-1.25113	28	2
a_normal_2	1	3.87891	13.4379	49.251	8.01537	1.42991	8.79489	-1.25113	28	2
a_normal_2	1	3.88281	12.0519	48.7767	7.47716	1.42991	8.79489	-1.25113	28	2
a_normal_2	1	3.88672	10.5995	48.1321	6.92051	1.42991	8.79489	-1.25113	28	2
a_normal_2	1	3.89062	9.12564	47.3105	6.34934	1.54957	8.7724	-1.45332	28	2
a_normal_2	1	3.89453	7.68203	46.3414	5.74054	1.54957	8.7724	-1.45332	28	2
a_normal_2	1	3.89844	6.25524	45.2261	5.14057	1.54957	8.7724	-1.45332	28	2
a_normal_2	1	3.90234	4.83254	44.0074	4.56693	1.54957	8.7724	-1.45332	28	2
a_normal_2	1	3.90625	3.45843	42.6397	3.97065	1.69531	8.77487	-1.67373	28	2
a_normal_2	1	3.91016	2.16917	41.172	3.36772	1.69531	8.77487	-1.67373	28	2
a_normal_2	1	3.91406	0.921998	39.6509	2.76443	1.69531	8.77487	-1.67373	28	2
a_normal_2	1	3.91797	-0.26434	38.0789	2.19057	1.69531	8.77487	-1.67373	28	2
a_normal_2	1	3.92188	-1.35711	36.5091	1.68339	1.69531	8.77487	-1.67373	28	2
a_normal_2	1	3.92578	-2.38762	34.9355	1.24564	1.77044	8.71648	-1.92644	28	2
a_normal_2	1	3.92969	-3.31724	33.3613	0.832183	1.77044	8.71648	-1.92644	28	2
a_normal_2	1	3.93359	-4.15388	31.7894	0.421072	1.77044	8.71648	-1.92644	28	2
a_normal_2	1	3.9375	-4.88718	30.2347	0.0121452	1.77044	8.71648	-1.92644	28	2
a_normal_2	1	3.94141	-5.56386	28.7499	-0.370906	1.73726	8.59772	-2.17454	28	2
a_normal_2	1	3.94531	-6.19563	27.3226	-0.72333	1.73726	8.59772	-2.17454	28	2
a_normal_2	1	3.94922	-6.81445	26.0007	-1.06453	1.73726	8.59772	-2.17454	28	2
a_normal_2	1	3.95312	-7.44774	24.7521	-1.39506	1.73726	8.59772	-2.17454	28	2
a_normal_2	1	3.95703	-8.14541	23.5913	-1.73327	1.73726	8.59772	-2.17454	28	2
a_normal_2	1	3.96094	-8.89242	22.5318	-2.0937	1.59509	8.49981	-2.38012	28	2
a_normal_2	1	3.96484	-9.68935	21.5477	-2.44247	1.59509	8.49981	-2.38012	28	2
a_normal_2	1	3.96875	-10.495	20.6802	-2.79807	1.59509	8.49981	-2.38012	28	2
a_normal_2	1	3.97266	-11.318	19.8996	-3.17501	1.59509	8.49981	-2.38012	28	2
a_normal_2	1	3.97656	-12.1365	19.2613	-3.59314	1.48965	8.5301	-2.54124	28	2
a_normal_2	1	3.98047	-12.9806	18.7077	-4.0623	1.48965	8.5301	-2.54124	28	2
a_normal_2	1	3.98438	-13.8312	18.2378	-4.54432	1.48965	8.5301	-2.54124	28	2
a_normal_2	1	3.98828	-14.7326	17.8413	-5.07131	1.48965	8.5301	-2.54124	28	2
a_normal_2	1	3.99219	-15.596	17.5177	-5.64403	1.48965	8.5301	-2.54124	28	2
a_normal_2	1	3.99609	-16.4589	17.2517	-6.22157	1.40716	8.61136	-2.7329	28	2
a_normal_2	1	4	-17.2797	16.9718	-6.85133	1.40716	8.61136	-2.7329	28	2
a_normal_2	1	4.00391	-18.0367	16.7175	-7.53373	1.40716	8.61136	-2.7329	28	2
a_normal_2	1	4.00781	-18.6912	16.4964	-8.22452	1.40716	8.61136	-2.7329	28	2
a_normal_2	1	4.01172	-19.2066	16.2564	-8.91735	1.38549	8.73844	-2.95693	28	2
a_normal_2	1	4.01562	-19.5957	16.0042	-9.62103	1.38549	8.73844	-2.95693	28	2
a_normal_2	1	4.01953	-19.8765	15.7435	-10.2785	1.38549	8.73844	-2.95693	28	2
a_normal_2	1	4.02344	-20.0155	15.4777	-10.9128	1.38549	8.73844	-2.95693	28	2
a_normal_2	1	4.02734	-19.9334	15.3349	-11.4358	1.38549	8.73844	-2.95693	28	2
a_normal_2	1	4.03125	-19.635	15.2766	-11.8409	1.32439	8.92079	-3.13287	28	2
a_normal_2	1	4.03516	-19.1218	15.3342	-12.0894	1.32439	8.92079	-3.13287	28	2
a_normal_2	1	4.03906	-18.476	15.3771	-12.2335	1.32439	8.92079	-3.13287	28	2
a_normal_2	1	4.04297	-17.7663	15.4388	-12.2395	1.32439	8.92079	-3.13287	28	2
a_normal_2	1	4.04688	-17.0169	15.4677	-12.138	1.32191	9.08147	-3.23098	28	2
a_normal_2	1	4.05078	-16.304	15.4832	-11.8718	1.32191	9.08147	-3.23098	28	2
a_normal_2	1	4.05469	-15.6764	15.4534	-11.4459	1.32191	9.08147	-3.23098	28	2
a_normal_2	1	4.05859	-15.1391	15.4101	-10.8948	1.32191	9.08147	-3.23098	28	2
a_normal_2	1	4.0625	-14.6934	15.3957	-10.2516	1.32191	9.08147	-3.23098	28	2
a_normal_2	1	4.06641	-14.338	15.4118	-9.51478	1.3582	9.38505	-3.34958	28	2
a_normal_2	1	4.07031	-14.0743	15.5224	-8.72453	1.3582	9.38505	-3.34958	28	2
a_normal_2	1	4.07422	-13.8384	15.7943	-7.86266	1.3582	9.38505	-3.34958	28	2
a_normal_2	1	4.07812	-13.6557	16.178	-6.94159	1.3582	9.38505	-3.34958	28	2
a_normal_2	1	4.08203	-13.4938	16.6919	-5.99104	1.34061	9.65173	-3.4059	28	2
a_normal_2	1	4.08594	-13.3338	17.2997	-4.96181	1.34061	9.65173	-3.4059	28	2
a_normal_2	1	4.08984	-13.14	17.8988	-3.84879	1.34061	9.65173	-3.4059	28	2
a_normal_2	1	4.09375	-12.9199	18.4746	-2.67398	1.34061	9.65173	-3.4059	28	2
a_normal_2	1	4.09766	-12.6628	18.9807	-1.41058	1.28845	9.86998	-3.36955	28	2
a_normal_2	1	4.10156	-12.338	19.3607	-0.0480276	1.28845	9.86998	-3.36955	28	2
a_normal_2	1	4.10547	-12.0111	19.639	1.38798	1.28845	9.86998	-3.36955	28	2
a_normal_2	1	4.10938	-11.6734	19.7458	2.94154	1.28845	9.86998	-3.36955	28	2
a_normal_2	1	4.11328	-11.3253	19.7046	4.59793	1.28845	9.86998	-3.36955	28	2
a_normal_2	1	4.11719	-10.9734	19.5879	6.34624	1.10206	10.3575	-2.97526	28	2
a_normal_2	1	4.12109	-10.6625	19.4084	8.11942	1.10206	10.3575	-2.97526	28	2
a_normal_2	1	4.125	-10.4203	19.1662	9.88943	1.10206	10.3575	-2.97526	28	2
a_normal_2	1	4.12891	-10.2465	18.8198	11.6595	1.10206	10.3575	-2.97526	28	2
a_normal_2	1	4.13281	-10.1288	18.3473	13.4087	0.747474	11.0417	-2.45777	28	2
a_normal_2	1	4.13672	-10.0407	17.6805	15.0963	0.747474	11.0417	-2.45777	28	2
a_normal_2	1	4.14062	-9.98667	16.7723	16.7166	0.747474	11.0417	-2.45777	28	2
a_normal_2	1	4.14453	-9.91443	15.6048	18.2876	0.747474	11.0417	-2.45777	28	2
a_normal_2	1	4.14844	-9.85164	14.2084	19.7789	0.747474	11.0417	-2.45777	28	2
a_normal_2	1	4.15234	-9.81874	12.6122	21.1023	0.439847	11.5526	-2.05974	28	2
a_normal_2	1	4.15625	-9.82911	10.8377	22.2956	0.439847	11.5526	-2.05974	28	2
a_normal_2	1	4.16016	-9.90746	8.88491	23.2937	0.439847	11.5526	-2.05974	28	2
a_normal_2	1	4.16406	-10.0177	6.83381	24.133	0.439847	11.5526	-2.05974	28	2
a_normal_2	1	4.16797	-10.1792	4.68327	24.8211	0.275139	11.6143	-1.65344	28	2
a_normal_2	1	4.17188	-10.4191	2.45603	25.4073	0.275139	11.6143	-1.65344	28	2
a_normal_2	1	4.17578	-10.6979	0.221318	25.8934	0.275139	11.6143	-1.65344	28	2
a_normal_2	1	4.17969	-11.0376	-2.06218	26.2456	0.275139	11.6143	-1.65344	28	2
a_normal_2	1	4.18359	-11.3904	-4.23728	26.4823	0.275139	11.6143	-1.65344	28	2
a_normal_2	1	4.1875	-11.7261	-6.2765	26.6331	0.0681481	11.343	-1.32342	28	2
a_normal_2	1	4.19141	-12.0186	-8.12392	26.7289	0.0681481	11.343	-1.32342	28	2
a_normal_2	1	4.19531	-12.264	-9.69963	26.7962	0.0681481	11.343	-1.32342	28	2
a_normal_2	1	4.19922	-12.4707	-11.0615	26.8573	0.0681481	11.343	-1.32342	28	2
a_normal_2	1	4.20312	-12.6316	-12.214	26.8707	-0.291033	10.9529	-1.08082	28	2
a_normal_2	1	4.20703	-12.743	-13.1555	26.8239	-0.291033	10.9529	-1.08082	28	2
a_normal_2	1	4.21094	-12.7834	-13.9439	26.7138	-0.291033	10.9529	-1.08082	28	2
a_normal_2	1	4.21484	-12.7801	-14.5896	26.5854	-0.291033	10.9529	-1.08082	28	2
a_normal_2	1	4.21875	-12.6163	-15.049	26.4364	-0.291033	10.9529	-1.08082	28	2
a_normal_2	1	4.22266	-12.3056	-15.4086	26.2321	-0.852251	10.5951	-0.890885	28	2
a_normal_2	1	4.22656	-11.8344	-15.7358	26.0111	-0.852251	10.5951	-0.890885	28	2
a_normal_2	1	4.23047	-11.2433	-16.0946	25.765	-0.852251	10.5951	-0.890885	28	2
a_normal_2	1	4.23438	-10.5769	-16.6116	25.4774	-0.852251	10.5951	-0.890885	28	2
a_normal_2	1	4.23828	-9.97864	-17.1808	25.1503	-1.53269	10.7651	-0.884466	28	2
a_normal_2	1	4.24219	-9.31135	-17.9038	24.7795	-1.53269	10.7651	-0.884466	28	2
a_normal_2	1	4.24609	-8.50095	-18.9161	24.3762	-1.53269	10.7651	-0.884466	28	2
a_normal_2	1	4.25	-7.614	-20.0785	23.9122	-1.53269	10.7651	-0.884466	28	2
a_normal_2	1	4.25391	-6.75244	-21.4551	23.3577	-1.53269	10.7651	-0.884466	28	2
a_normal_2	1	4.25781	-5.83167	-23.2619	22.7082	-2.14681	10.946	-0.687694	28	2
a_normal_2	1	4.26172	-4.95581	-25.2722	21.9236	-2.14681	10.946	-0.687694	28	2
a_normal_2	1	4.26562	-4.09884	-27.5924	20.951	-2.14681	10.946	-0.687694	28	2
a_normal_2	1	4.26953	-3.20626	-30.2072	19.8622	-2.14681	10.946	-0.687694	28	2
a_normal_2	1	4.27344	-2.34533	-33.0816	18.6895	-2.47547	10.7012	-0.684382	28	2
a_normal_2	1	4.27734	-1.57403	-36.1135	17.443	-2.47547	10.7012	-0.684382	28	2
a_normal_2	1	4.28125	-0.66171	-39.0868	16.1025	-2.47547	10.7012	-0.684382	28	2
a_normal_2	1	4.28516	0.304368	-42.0074	14.6904	-2.47547	10.7012	-0.684382	28	2
a_normal_2	1	4.28906	1.23522	-44.7825	13.1508	-2.47547	10.7012	-0.684382	28	2
a_normal_2	1	4.29297	2.10578	-47.3329	11.5373	-2.42077	10.2468	-0.706082	28	2
a_normal_2	1	4.29688	2.96662	-49.5595	9.91023	-2.42077	10.2468	-0.706082	28	2
a_normal_2	1	4.30078	3.80335	-51.4214	8.25836	-2.42077	10.2468	-0.706082	28	2
a_normal_2	1	4.30469	4.60518	-52.9006	6.58881	-2.42077	10.2468	-0.706082	28	2
a_normal_2	1	4.30859	5.42744	-54.0309	4.90245	-2.21596	9.89222	-0.818345	28	2
a_normal_2	1	4.3125	6.20958	-54.8857	3.25667	-2.21596	9.89222	-0.818345	28	2
a_normal_2	1	4.31641	7.01316	-55.529	1.67924	-2.21596	9.89222	-0.818345	28	2
a_normal_2	1	4.32031	7.8847	-55.9594	0.199616	-2.21596	9.89222	-0.818345	28	2
a_normal_2	1	4.32422	8.77924	-56.1395	-1.19295	-1.93515	9.62157	-0.90933	28	2
a_normal_2	1	4.32812	9.68076	-56.0072	-2.4253	-1.93515	9.62157	-0.90933	28	2
a_normal_2	1	4.33203	10.5859	-55.6133	-3.51118	-1.93515	9.62157	-0.90933	28	2
a_normal_2	1	4.33594	11.4886	-55.0719	-4.46369	-1.93515	9.62157	-0.90933	28	2
a_normal_2	1	4.33984	12.3919	-54.5242	-5.40249	-1.93515	9.62157	-0.90933	28	2
a_normal_2	1	4.34375	13.5072	-54.1134	-6.25682	-1.64458	9.49128	-0.986653	28	2
a_normal_2	1	4.34766	14.8063	-53.7464	-7.0099	-1.64458	9.49128	-0.986653	28	2
a_normal_2	1	4.35156	16.2981	-53.3705	-7.72325	-1.64458	9.49128	-0.986653	28	2
a_normal_2	1	4.35547	17.9106	-52.9654	-8.46139	-1.64458	9.49128	-0.986653	28	2
a_normal_2	1	4.35938	19.5457	-52.571	-9.22902	-1.39153	9.39791	-1.06052	28	2
a_normal_2	1	4.36328	21.1368	-52.1751	-9.95025	-1.39153	9.39791	-1.06052	28	2
a_normal_2	1	4.36719	22.5758	-51.7835	-10.6184	-1.39153	9.39791	-1.06052	28	2
a_normal_2	1	4.37109	23.8076	-51.4141	-11.2243	-1.39153	9.39791	-1.06052	28	2
a_normal_2	1	4.375	24.8603	-51.1609	-11.8095	-1.39153	9.39791	-1.06052	28	2
a_normal_2	1	4.37891	25.7396	-51.0839	-12.4257	-1.2178	9.32933	-1.21432	28	2
a_normal_2	1	4.38281	26.4896	-51.1802	-13.0416	-1.2178	9.32933	-1.21432	28	2
a_normal_2	1	4.38672	27.1435	-51.4863	-13.6335	-1.2178	9.32933	-1.21432	28	2
a_normal_2	1	4.39062	27.7	-51.9084	-14.1666	-1.2178	9.32933	-1.21432	28	2
a_normal_2	1	4.39453	28.2263	-52.4678	-14.6916	-1.17641	9.32828	-1.48462	28	2
a_normal_2	1	4.39844	28.6973	-53.1457	-15.2417	-1.17641	9.32828	-1.48462	28	2
a_normal_2	1	4.40234	29.0738	-53.874	-15.7411	-1.17641	9.32828	-1.48462	28	2
a_normal_2	1	4.40625	29.3456	-54.5429	-16.1744	-1.17641	9.32828	-1.48462	28	2
a_normal_2	1	4.41016	29.4909	-55.1137	-16.4437	-1.17641	9.32828	-1.48462	28	2
a_normal_2	1	4.41406	29.4357	-55.5643	-16.5689	-1.18755	9.25837	-1.71053	28	2
a_normal_2	1	4.41797	29.1509	-55.8977	-16.5658	-1.18755	9.25837	-1.71053	28	2
a_normal_2	1	4.42188	28.6687	-56.1701	-16.423	-1.18755	9.25837	-1.71053	28	2
a_normal_2	1	4.42578	27.9688	-56.3727	-16.1681	-1.18755	9.25837	-1.71053	28	2
a_normal_2	1	4.42969	27.1005	-56.5	-15.8035	-1.1975	9.21687	-1.91648	28	2
a_normal_2	1	4.43359	26.0335	-56.5376	-15.3585	-1.1975	9.21687	-1.91648	28	2
a_normal_2	1	4.4375	24.8518	-56.4156	-14.834	-1.1975	9.21687	-1.91648	28	2
a_normal_2	1	4.44141	23.5938	-56.2102	-14.2963	-1.1975	9.21687	-1.91648	28	2
a_normal_2	1	4.44531	22.2721	-55.7707	-13.6449	-1.1975	9.21687	-1.91648	28	2
a_normal_2	1	4.44922	20.9256	-55.1264	-12.9152	-1.17019	9.1838	-2.07202	28	2
a_normal_2	1	4.45312	19.615	-54.2217	-12.1496	-1.17019	9.1838	-2.07202	28	2
a_normal_2	1	4.45703	18.3534	-53.1081	-11.3708	-1.17019	9.1838	-2.07202	28	2
a_normal_2	1	4.46094	17.1652	-51.8582	-10.5793	-1.17019	9.1838	-2.07202	28	2
a_normal_2	1	4.46484	16.038	-50.4699	-9.82944	-1.15423	9.12776	-2.17817	28	2
a_normal_2	1	4.46875	14.9867	-49.051	-9.14294	-1.15423	9.12776	-2.17817	28	2
a_normal_2	1	4.47266	14.0015	-47.5852	-8.46311	-1.15423	9.12776	-2.17817	28	2
a_normal_2	1	4.47656	13.0465	-46.0123	-7.71226	-1.15423	9.12776	-2.17817	28	2
a_normal_2	1	4.48047	12.0904	-44.406	-6.99504	-1.15423	9.12776	-2.17817	28	2
a_normal_2	1	4.48438	11.1423	-42.875	-6.30685	-1.16838	9.04897	-2.28761	28	2
a_normal_2	1	4.48828	10.2047	-41.4813	-5.67606	-1.16838	9.04897	-2.28761	28	2
a_normal_2	1	4.49219	9.25928	-40.2597	-5.09984	-1.16838	9.04897	-2.28761	28	2
a_normal_2	1	4.49609	8.27955	-39.19	-4.56665	-1.16838	9.04897	-2.28761	28	2
a_normal_2	1	4.5	7.29405	-38.2677	-4.04161	-1.19165	8.92752	-2.3561	28	2
a_normal_2	1	4.50391	6.31492	-37.4917	-3.55109	-1.19165	8.92752	-2.3561	28	2
a_normal_2	1	4.50781	5.30614	-36.8131	-3.09046	-1.19165	8.92752	-2.3561	28	2
a_normal_2	1	4.51172	4.24238	-36.2152	-2.64037	-1.19165	8.92752	-2.3561	28	2
a_normal_2	1	4.51562	3.13819	-35.6643	-2.16758	-1.19165	8.92752	-2.3561	28	2
a_normal_2	1	4.51953	1.9777	-35.1642	-1.70894	-1.23154	8.7902	-2.40076	28	2
a_normal_2	1	4.52344	0.742846	-34.6854	-1.30244	-1.23154	8.7902	-2.40076	28	2
a_normal_2	1	4.52734	-0.58662	-34.2866	-0.963407	-1.23154	8.7902	-2.40076	28	2
a_normal_2	1	4.53125	-2.04178	-33.8358	-0.584319	-1.23154	8.7902	-2.40076	28	2
a_normal_2	1	4.53516	-3.6046	-33.3385	-0.173144	-1.43465	8.87236	-2.59139	28	2
a_normal_2	1	4.53906	-5.21624	-32.7999	0.256698	-1.43465	8.87236	-2.59139	28	2
a_normal_2	1	4.54297	-6.83557	-32.24	0.734062	-1.43465	8.87236	-2.59139	28	2
a_normal_2	1	4.54688	-8.39975	-31.6657	1.22089	-1.43465	8.87236	-2.59139	28	2
a_normal_2	1	4.55078	-9.91142	-31.0986	1.75541	-1.43465	8.87236	-2.59139	28	2
a_normal_2	1	4.55469	-11.3494	-30.4907	2.36211	-1.47006	8.80392	-2.52065	28	2
a_normal_2	1	4.55859	-12.6636	-29.9393	2.99577	-1.47006	8.80392	-2.52065	28	2
a_normal_2	1	4.5625	-13.9047	-29.3879	3.69976	-1.47006	8.80392	-2.52065	28	2
a_normal_2	1	4.56641	-15.0407	-28.8903	4.45871	-1.47006	8.80392	-2.52065	28	2
a_normal_2	1	4.57031	-16.0825	-28.4109	5.25511	-1.41502	8.87973	-2.50013	28	2
a_normal_2	1	4.57422	-17.0498	-27.9936	6.09897	-1.41502	8.87973	-2.50013	28	2
a_normal_2	1	4.57812	-17.9341	-27.6712	6.994	-1.41502	8.87973	-2.50013	28	2
a_normal_2	1	4.58203	-18.7454	-27.421	7.91978	-1.41502	8.87973	-2.50013	28	2
a_normal_2	1	4.58594	-19.4547	-27.2158	8.89568	-1.38473	9.01148	-2.63135	28	2
a_normal_2	1	4.58984	-20.0937	-27.092	9.85375	-1.38473	9.01148	-2.63135	28	2
a_normal_2	1	4.59375	-20.6538	-27.007	10.8008	-1.38473	9.01148	-2.63135	28	2
a_normal_2	1	4.59766	-21.2373	-26.9322	11.794	-1.38473	9.01148	-2.63135	28	2
a_normal_2	1	4.60156	-22.0394	-26.7806	12.8042	-1.38473	9.01148	-2.63135	28	2
a_normal_2	1	4.60547	-22.9125	-26.6691	13.7651	-1.59996	9.18571	-2.85844	28	2
a_normal_2	1	4.60938	-23.7133	-26.6465	14.5512	-1.59996	9.18571	-2.85844	28	2
a_normal_2	1	4.61328	-24.3887	-26.744	15.1857	-1.59996	9.18571	-2.85844	28	2
a_normal_2	1	4.61719	-24.787	-26.9023	15.6196	-1.59996	9.18571	-2.85844	28	2
a_normal_2	1	4.62109	-24.8413	-26.9993	15.94	-2.04243	9.41691	-3.01576	28	2
a_normal_2	1	4.625	-24.5297	-26.9724	16.1079	-2.04243	9.41691	-3.01576	28	2
a_normal_2	1	4.62891	-23.894	-26.7861	16.0978	-2.04243	9.41691	-3.01576	28	2
a_normal_2	1	4.63281	-22.9468	-26.4422	15.9364	-2.04243	9.41691	-3.01576	28	2
a_normal_2	1	4.63672	-21.8494	-25.9393	15.6102	-2.04243	9.41691	-3.01576	28	2
a_normal_2	1	4.64062	-20.6269	-25.3389	15.1331	-1.96265	9.78233	-3.0074	28	2
a_normal_2	1	4.64453	-19.327	-24.6517	14.5126	-1.96265	9.78233	-3.0074	28	2
a_normal_2	1	4.64844	-17.9923	-23.9146	13.7527	-1.96265	9.78233	-3.0074	28	2
a_normal_2	1	4.65234	-16.6274	-23.1927	12.9108	-1.96265	9.78233	-3.0074	28	2
a_normal_2	1	4.65625	-15.2071	-22.5119	12.0087	-1.47348	9.93162	-2.69348	28	2
a_normal_2	1	4.66016	-13.7756	-21.912	11.0583	-1.47348	9.93162	-2.69348	28	2
a_normal_2	1	4.66406	-12.3545	-21.3383	10.0888	-1.47348	9.93162	-2.69348	28	2
a_normal_2	1	4.66797	-10.9907	-20.8373	9.09814	-1.47348	9.93162	-2.69348	28	2
a_normal_2	1	4.67188	-9.68754	-20.3995	8.09027	-1.47348	9.93162	-2.69348	28	2
a_normal_2	1	4.67578	-8.52832	-20.0723	7.05119	-1.04012	10.2049	-2.35775	28	2
a_normal_2	1	4.67969	-7.51495	-19.8385	5.95263	-1.04012	10.2049	-2.35775	28	2
a_normal_2	1	4.68359	-6.7088	-19.765	4.85107	-1.04012	10.2049	-2.35775	28	2
a_normal_2	1	4.6875	-6.07001	-19.8499	3.65142	-1.04012	10.2049	-2.35775	28	2
a_normal_2	1	4.69141	-5.63509	-20.1003	2.33462	-0.666436	10.4635	-1.80187	28	2
a_normal_2	1	4.69531	-5.40891	-20.532	0.864693	-0.666436	10.4635	-1.80187	28	2
a_normal_2	1	4.69922	-5.36047	-21.0469	-0.679388	-0.666436	10.4635	-1.80187	28	2
a_normal_2	1	4.70312	-5.43948	-21.5814	-2.27323	-0.666436	10.4635	-1.80187	28	2
a_normal_2	1	4.70703	-5.59204	-22.0689	-3.93224	-0.666436	10.4635	-1.80187	28	2
a_normal_2	1	4.71094	-5.76991	-22.4195	-5.64128	-0.305215	10.8267	-1.49919	28	2
a_normal_2	1	4.71484	-5.92716	-22.5655	-7.35631	-0.305215	10.8267	-1.49919	28	2
a_normal_2	1	4.71875	-6.00829	-22.478	-9.13651	-0.305215	10.8267	-1.49919	28	2
a_normal_2	1	4.72266	-5.96934	-22.0614	-10.9788	-0.305215	10.8267	-1.49919	28	2
a_normal_2	1	4.72656	-5.80724	-21.2512	-12.9008	-0.951879	11.1482	-1.31224	28	2
a_normal_2	1	4.73047	-5.51906	-20.0489	-14.8691	-0.146072	11.4087	-0.837643	28	2
a_normal_2	1	4.73438	-5.17056	-18.4258	-16.8753	-0.146072	11.4087	-0.837643	28	2
a_normal_2	1	4.73828	-4.82417	-16.4116	-18.8849	-0.146072	11.4087	-0.837643	28	2
a_normal_2	1	4.74219	-4.51848	-14.04	-20.8679	-0.146072	11.4087	-0.837643	28	2
a_normal_2	1	4.74609	-4.3289	-11.2899	-22.8197	0.387719	11.2514	-0.596697	28	2
a_normal_2	1	4.75	-4.29446	-8.23035	-24.6793	0.387719	11.2514	-0.596697	28	2
a_normal_2	1	4.75391	-4.42841	-4.94192	-26.3677	0.387719	11.2514	-0.596697	28	2
a_normal_2	1	4.75781	-4.76723	-1.61738	-27.8994	0.387719	11.2514	-0.596697	28	2
a_normal_2	1	4.76172	-5.29196	1.62537	-29.2581	0.387719	11.2514	-0.596697	28	2
a_normal_2	1	4.76562	-5.95785	4.63253	-30.4404	0.551136	10.9048	-0.474495	28	2
a_normal_2	1	4.76953	-6.76394	7.36498	-31.3923	0.551136	10.9048	-0.474495	28	2
a_normal_2	1	4.77344	-7.61109	9.67533	-32.1459	0.551136	10.9048	-0.474495	28	2
a_normal_2	1	4.77734	-8.48839	11.5872	-32.6335	0.551136	10.9048	-0.474495	28	2
a_normal_2	1	4.78125	-9.32883	13.0068	-32.8681	0.44278	10.6723	-0.333498	28	2
a_normal_3	1	1.47155	-17.8464	11.3884	7.17478	0.44278	10.6723	-0.333498	28	2
a_normal_3	1	1.47547	-15.8247	11.4154	8.8599	0.44278	10.6723	-0.333498	28	2
a_normal_3	1	1.4794	-13.6753	11.706	10.1294	0.44278	10.6723	-0.333498	28	2
a_normal_3	1	1.48332	-11.4254	12.2594	11.0124	0.44278	10.6723	-0.333498	28	2
a_normal_3	1	1.48725	-9.13041	13.0686	11.5486	0.234598	10.5337	-0.146828	28	2
a_normal_3	1	1.49117	-6.93248	14.1093	11.7848	0.234598	10.5337	-0.146828	28	2
a_normal_3	1	1.49509	-4.85965	15.3612	11.7296	0.234598	10.5337	-0.146828	28	2
a_normal_3	1	1.49902	-3.01296	16.817	11.3614	0.234598	10.5337	-0.146828	28	2
a_normal_3	1	1.50294	-1.37842	18.5055	10.7761	0.116309	10.408	0.0459248	28	2
a_normal_3	1	1.50687	0.0602656	20.3945	10.0347	0.116309	10.408	0.0459248	28	2
a_normal_3	1	1.51079	1.33051	22.4206	9.20149	0.116309	10.408	0.0459248	28	2
a_normal_3	1	1.51472	2.56263	24.6813	8.32851	0.116309	10.408	0.0459248	28	2
a_normal_3	1	1.51864	3.67213	26.9836	7.38498	0.116309	10.408	0.0459248	28	2
a_normal_3	1	1.52256	4.59052	29.2093	6.42196	0.171795	10.3321	0.217709	28	2
a_normal_3	1	1.52649	5.38074	31.4872	5.49701	0.171795	10.3321	0.217709	28	2
a_normal_3	1	1.53041	6.05799	33.8236	4.65884	0.171795	10.3321	0.217709	28	2
a_normal_3	1	1.53434	6.59802	36.1325	3.93304	0.171795	10.3321	0.217709	28	2
a_normal_3	1	1.53826	6.9807	38.4002	3.33791	0.33379	10.2483	0.331169	28	2
a_normal_3	1	1.54218	7.22857	40.59	2.84623	0.33379	10.2483	0.331169	28	2
a_normal_3	1	1.54611	7.40483	42.6581	2.55719	0.33379	10.2483	0.331169	28	2
a_normal_3	1	1.55003	7.54271	44.5241	2.43706	0.33379	10.2483	0.331169	28	2
a_normal_3	1	1.55396	7.73341	46.1205	2.49243	0.33379	10.2483	0.331169	28	2
a_normal_3	1	1.55788	7.98628	47.2697	2.64635	0.398683	10.0037	0.418615	28	2
a_normal_3	1	1.56181	8.31612	47.8687	2.85229	0.398683	10.0037	0.418615	28	2
a_normal_3	1	1.56573	8.64774	47.9591	3.08393	0.398683	10.0037	0.418615	28	2
a_normal_3	1	1.56965	8.98697	47.4794	3.37869	0.398683	10.0037	0.418615	28	2
a_normal_3	1	1.57358	9.32455	46.5021	3.71864	0.267008	9.60043	0.551027	28	2
a_normal_3	1	1.5775	9.66651	45.0425	4.12241	0.267008	9.60043	0.551027	28	2
a_normal_3	1	1.58143	10.0752	43.2462	4.56899	0.267008	9.60043	0.551027	28	2
a_normal_3	1	1.58535	10.6306	41.2577	5.08907	0.267008	9.60043	0.551027	28	2
a_normal_3	1	1.58927	11.3168	39.0803	5.7118	0.267008	9.60043	0.551027	28	2
a_normal_3	1	1.5932	12.0469	36.7383	6.45897	0.0632847	9.18676	0.581602	28	2
a_normal_3	1	1.59712	12.8545	34.2872	7.24112	0.0632847	9.18676	0.581602	28	2
a_normal_3	1	1.60105	13.7001	31.8217	8.00896	0.0632847	9.18676	0.581602	28	2
a_normal_3	1	1.60497	14.5641	29.4377	8.66193	0.0632847	9.18676	0.581602	28	2
a_normal_3	1	1.60889	15.4454	27.2654	9.22945	-0.0532216	8.88965	0.539089	28	2
a_normal_3	1	1.61282	16.3671	25.3806	9.77526	-0.0532216	8.88965	0.539089	28	2
a_normal_3	1	1.61674	17.2944	23.7634	10.2289	-0.0532216	8.88965	0.539089	28	2
a_normal_3	1	1.62067	18.1974	22.4513	10.6039	-0.0532216	8.88965	0.539089	28	2
a_normal_3	1	1.62459	19.0117	21.4146	10.9398	-0.0532216	8.88965	0.539089	28	2
a_normal_3	1	1.62852	19.7385	20.6518	11.2265	0.00677869	8.76699	0.509513	28	2
a_normal_3	1	1.63244	20.3496	20.1168	11.4486	0.00677869	8.76699	0.509513	28	2
a_normal_3	1	1.63636	20.8504	19.7418	11.5914	0.00677869	8.76699	0.509513	28	2
a_normal_3	1	1.64029	21.2137	19.528	11.6766	0.00677869	8.76699	0.509513	28	2
a_normal_3	1	1.64421	21.4401	19.4408	11.6802	0.288312	8.78782	0.51989	28	2
a_normal_3	1	1.64814	21.5424	19.4888	11.6093	0.288312	8.78782	0.51989	28	2
a_normal_3	1	1.65206	21.5325	19.6476	11.4643	0.288312	8.78782	0.51989	28	2
a_normal_3	1	1.65598	21.4457	19.9238	11.2461	0.288312	8.78782	0.51989	28	2
a_normal_3	1	1.65991	21.2917	20.243	10.9969	0.288312	8.78782	0.51989	28	2
a_normal_3	1	1.66383	21.0439	20.6121	10.7002	0.632702	8.87011	0.507907	28	2
a_normal_3	1	1.66776	20.6981	20.9752	10.3257	0.632702	8.87011	0.507907	28	2
a_normal_3	1	1.67168	20.3126	21.3652	9.88018	0.632702	8.87011	0.507907	28	2
a_normal_3	1	1.6756	19.8655	21.76	9.38496	0.632702	8.87011	0.507907	28	2
a_normal_3	1	1.67953	19.3568	22.1176	8.83351	0.932131	8.94709	0.347276	28	2
a_normal_3	1	1.68345	18.8104	22.446	8.2643	0.932131	8.94709	0.347276	28	2
a_normal_3	1	1.68738	18.2163	22.7612	7.65735	0.932131	8.94709	0.347276	28	2
a_normal_3	1	1.6913	17.6064	23.0314	7.02048	0.932131	8.94709	0.347276	28	2
a_normal_3	1	1.69523	16.9221	23.2466	6.36106	0.932131	8.94709	0.347276	28	2
a_normal_3	1	1.69915	16.2355	23.4484	5.713	1.1408	8.99369	0.0839952	28	2
a_normal_3	1	1.70307	15.4752	23.6017	5.09357	1.1408	8.99369	0.0839952	28	2
a_normal_3	1	1.707	14.6507	23.67	4.51625	1.1408	8.99369	0.0839952	28	2
a_normal_3	1	1.71092	13.7623	23.6666	3.93733	1.1408	8.99369	0.0839952	28	2
a_normal_3	1	1.71485	12.8071	23.568	3.38664	1.28309	9.00965	-0.208357	28	2
a_normal_3	1	1.71877	11.7823	23.3939	2.89259	1.28309	9.00965	-0.208357	28	2
a_normal_3	1	1.72269	10.6944	23.1448	2.42861	1.28309	9.00965	-0.208357	28	2
a_normal_3	1	1.72662	9.58512	22.7829	1.9664	1.28309	9.00965	-0.208357	28	2
a_normal_3	1	1.73054	8.43469	22.3285	1.52675	1.36623	8.97974	-0.466466	28	2
a_normal_3	1	1.73447	7.24212	21.8009	1.14722	1.36623	8.97974	-0.466466	28	2
a_normal_3	1	1.73839	6.02733	21.2485	0.789186	1.36623	8.97974	-0.466466	28	2
a_normal_3	1	1.74232	4.77354	20.6099	0.442692	1.36623	8.97974	-0.466466	28	2
a_normal_3	1	1.74624	3.50351	19.9399	0.0862756	1.36623	8.97974	-0.466466	28	2
a_normal_3	1	1.75016	2.22101	19.2431	-0.258683	1.42418	8.87827	-0.720003	28	2
a_normal_3	1	1.75409	0.926657	18.5594	-0.566002	1.42418	8.87827	-0.720003	28	2
a_normal_3	1	1.75801	-0.379022	17.9507	-0.846389	1.42418	8.87827	-0.720003	28	2
a_normal_3	1	1.76194	-1.71031	17.3748	-1.16671	1.42418	8.87827	-0.720003	28	2
a_normal_3	1	1.76586	-3.07492	16.8328	-1.52795	1.45507	8.77193	-0.984912	28	2
a_normal_3	1	1.76978	-4.47122	16.3769	-1.90138	1.45507	8.77193	-0.984912	28	2
a_normal_3	1	1.77371	-5.84107	16.0028	-2.33992	1.45507	8.77193	-0.984912	28	2
a_normal_3	1	1.77763	-7.20961	15.7064	-2.84941	1.45507	8.77193	-0.984912	28	2
a_normal_3	1	1.78156	-8.50546	15.5585	-3.43823	1.45507	8.77193	-0.984912	28	2
a_normal_3	1	1.78548	-9.72318	15.5756	-4.09957	1.49106	8.64799	-1.26135	28	2
a_normal_3	1	1.7894	-10.8011	15.7496	-4.90431	1.49106	8.64799	-1.26135	28	2
a_normal_3	1	1.79333	-11.7878	16.1147	-5.80375	1.49106	8.64799	-1.26135	28	2
a_normal_3	1	1.79725	-12.7114	16.6584	-6.75459	1.49106	8.64799	-1.26135	28	2
a_normal_3	1	1.80118	-13.6079	17.262	-7.72754	1.50587	8.52681	-1.49995	28	2
a_normal_3	1	1.8051	-14.4159	17.9879	-8.72152	1.50587	8.52681	-1.49995	28	2
a_normal_3	1	1.80903	-15.2263	18.8363	-9.71166	1.50587	8.52681	-1.49995	28	2
a_normal_3	1	1.81295	-15.7023	19.6849	-10.6297	1.50587	8.52681	-1.49995	28	2
a_normal_3	1	1.81687	-15.8604	20.6649	-11.4701	1.50587	8.52681	-1.49995	28	2
a_normal_3	1	1.8208	-15.7338	21.5255	-12.216	1.51664	8.43967	-1.64086	28	2
a_normal_3	1	1.82472	-15.2085	22.4395	-12.8213	1.51664	8.43967	-1.64086	28	2
a_normal_3	1	1.82865	-14.432	23.4041	-13.3257	1.51664	8.43967	-1.64086	28	2
a_normal_3	1	1.83257	-13.3927	24.3068	-13.719	1.51664	8.43967	-1.64086	28	2
a_normal_3	1	1.83649	-12.1063	25.1477	-13.9324	1.53133	8.48173	-1.8935	28	2
a_normal_3	1	1.84042	-10.6981	25.9772	-13.9806	1.53133	8.48173	-1.8935	28	2
a_normal_3	1	1.84434	-9.2901	26.7216	-13.8865	1.53133	8.48173	-1.8935	28	2
a_normal_3	1	1.84827	-7.84956	27.397	-13.6333	1.53133	8.48173	-1.8935	28	2
a_normal_3	1	1.85219	-6.55669	27.9025	-13.2018	1.53133	8.48173	-1.8935	28	2
a_normal_3	1	1.85612	-5.33879	28.3416	-12.6068	1.54196	8.41378	-2.12385	28	2
a_normal_3	1	1.86004	-4.20414	28.7117	-11.8831	1.54196	8.41378	-2.12385	28	2
a_normal_3	1	1.86396	-3.15759	29.0488	-11.0249	1.54196	8.41378	-2.12385	28	2
a_normal_3	1	1.86789	-2.16209	29.432	-10.0896	1.54196	8.41378	-2.12385	28	2
a_normal_3	1	1.87181	-1.31043	29.7727	-9.06284	1.50953	8.42869	-2.36984	28	2
a_normal_3	1	1.87574	-0.562834	30.1177	-7.96714	1.50953	8.42869	-2.36984	28	2
a_normal_3	1	1.87966	0.124499	30.3326	-6.79388	1.50953	8.42869	-2.36984	28	2
a_normal_3	1	1.88358	0.721711	30.4121	-5.55874	1.50953	8.42869	-2.36984	28	2
a_normal_3	1	1.88751	1.28088	30.3537	-4.24989	1.50953	8.42869	-2.36984	28	2
a_normal_3	1	1.89143	1.81575	30.1313	-2.86791	1.40222	8.56648	-2.52873	28	2
a_normal_3	1	1.89536	2.35132	29.7919	-1.43726	1.40222	8.56648	-2.52873	28	2
a_normal_3	1	1.89928	2.90243	29.3618	0.0963271	1.40222	8.56648	-2.52873	28	2
a_normal_3	1	1.9032	3.40584	28.8722	1.70991	1.40222	8.56648	-2.52873	28	2
a_normal_3	1	1.90713	3.84597	28.3828	3.38471	1.20154	8.68551	-2.62294	28	2
a_normal_3	1	1.91105	4.22591	27.8726	5.13561	1.20154	8.68551	-2.62294	28	2
a_normal_3	1	1.91498	4.52479	27.3307	6.93509	1.20154	8.68551	-2.62294	28	2
a_normal_3	1	1.9189	4.71681	26.7794	8.7361	1.20154	8.68551	-2.62294	28	2
a_normal_3	1	1.92283	4.84291	26.1092	10.5296	1.20154	8.68551	-2.62294	28	2
a_normal_3	1	1.92675	4.83483	25.2782	12.2774	0.947414	8.87646	-2.61049	28	2
a_normal_3	1	1.93067	4.75866	24.2584	13.919	0.947414	8.87646	-2.61049	28	2
a_normal_3	1	1.9346	4.64155	22.9759	15.4925	0.947414	8.87646	-2.61049	28	2
a_normal_3	1	1.93852	4.45274	21.3658	16.9416	0.947414	8.87646	-2.61049	28	2
a_normal_3	1	1.94245	4.2642	19.4532	18.3259	0.675617	9.27008	-2.41833	28	2
a_normal_3	1	1.94637	4.09679	17.2319	19.61	0.675617	9.27008	-2.41833	28	2
a_normal_3	1	1.95029	3.90777	14.7528	20.7808	0.675617	9.27008	-2.41833	28	2
a_normal_3	1	1.95422	3.70717	12.0403	21.826	0.675617	9.27008	-2.41833	28	2
a_normal_3	1	1.95814	3.45085	9.17727	22.7935	0.675617	9.27008	-2.41833	28	2
a_normal_3	1	1.96207	3.12963	6.2217	23.678	0.505725	10.0183	-2.07289	28	2
a_normal_3	1	1.96599	2.77942	3.25251	24.4747	0.505725	10.0183	-2.07289	28	2
a_normal_3	1	1.96991	2.3897	0.30311	25.179	0.505725	10.0183	-2.07289	28	2
a_normal_3	1	1.97384	1.95349	-2.52625	25.828	0.505725	10.0183	-2.07289	28	2
a_normal_3	1	1.97776	1.49988	-5.18484	26.3651	0.575371	11.1373	-1.60342	28	2
a_normal_3	1	1.98169	1.0118	-7.62445	26.7628	0.575371	11.1373	-1.60342	28	2
a_normal_3	1	1.98561	0.520752	-9.88546	27.0428	0.575371	11.1373	-1.60342	28	2
a_normal_3	1	1.98954	0.0566388	-11.9409	27.1871	0.575371	11.1373	-1.60342	28	2
a_normal_3	1	1.99346	-0.358052	-13.8157	27.2708	0.575371	11.1373	-1.60342	28	2
a_normal_3	1	1.99738	-0.648327	-15.5901	27.2849	0.738031	12.0954	-1.26439	28	2
a_normal_3	1	2.00131	-0.73091	-17.2631	27.2774	0.738031	12.0954	-1.26439	28	2
a_normal_3	1	2.00523	-0.523687	-18.7384	27.2435	0.738031	12.0954	-1.26439	28	2
a_normal_3	1	2.00916	-0.1092	-20.0613	27.1398	0.738031	12.0954	-1.26439	28	2
a_normal_3	1	2.01308	0.436891	-21.3107	27.0114	0.756951	12.2243	-1.04693	28	2
a_normal_3	1	2.017	1.02483	-22.398	26.8089	0.756951	12.2243	-1.04693	28	2
a_normal_3	1	2.02093	1.56921	-23.3608	26.4882	0.756951	12.2243	-1.04693	28	2
a_normal_3	1	2.02485	2.11979	-24.2974	26.0015	0.756951	12.2243	-1.04693	28	2
a_normal_3	1	2.02878	2.67029	-25.2747	25.2617	0.756951	12.2243	-1.04693	28	2
a_normal_3	1	2.0327	3.19096	-26.3324	24.2395	0.540618	11.9821	-0.807348	28	2
a_normal_3	1	2.03663	3.65347	-27.5081	22.9426	0.540618	11.9821	-0.807348	28	2
a_normal_3	1	2.04055	4.02199	-28.6414	21.4648	0.540618	11.9821	-0.807348	28	2
a_normal_3	1	2.04447	4.31594	-29.6837	19.8299	0.540618	11.9821	-0.807348	28	2
a_normal_3	1	2.0484	4.57767	-30.6483	18.0811	0.0127001	11.6705	-0.644003	28	2
a_normal_3	1	2.05232	4.73137	-31.5094	16.1379	0.0127001	11.6705	-0.644003	28	2
a_normal_3	1	2.05625	4.82401	-32.2688	14.0333	0.0127001	11.6705	-0.644003	28	2
a_normal_3	1	2.06017	4.87937	-32.9734	11.832	0.0127001	11.6705	-0.644003	28	2
a_normal_3	1	2.06409	4.95289	-33.6347	9.53554	-0.733758	11.5176	-0.607369	28	2
a_normal_3	1	2.06802	5.00197	-34.2964	7.21119	-0.733758	11.5176	-0.607369	28	2
a_normal_3	1	2.07194	5.02481	-35.0688	4.91984	-0.733758	11.5176	-0.607369	28	2
a_normal_3	1	2.07587	5.07337	-36.0536	2.66882	-0.733758	11.5176	-0.607369	28	2
a_normal_3	1	2.07979	5.22374	-37.2821	0.471024	-0.733758	11.5176	-0.607369	28	2
a_normal_3	1	2.08371	5.46802	-38.7693	-1.66123	-1.40834	11.2157	-0.588031	28	2
a_normal_3	1	2.08764	5.79566	-40.4222	-3.77584	-1.40834	11.2157	-0.588031	28	2
a_normal_3	1	2.09156	6.16387	-42.1581	-5.79322	-1.40834	11.2157	-0.588031	28	2
a_normal_3	1	2.09549	6.5826	-43.7737	-7.65564	-1.40834	11.2157	-0.588031	28	2
a_normal_3	1	2.09941	7.07022	-45.227	-9.35279	-1.8058	10.6532	-0.682849	28	2
a_normal_3	1	2.10334	7.68591	-46.4398	-10.9076	-1.8058	10.6532	-0.682849	28	2
a_normal_3	1	2.10726	8.45913	-47.4624	-12.3389	-1.8058	10.6532	-0.682849	28	2
a_normal_3	1	2.11118	9.40305	-48.2267	-13.5843	-1.8058	10.6532	-0.682849	28	2
a_normal_3	1	2.11511	10.4736	-48.7453	-14.5873	-1.8058	10.6532	-0.682849	28	2
a_normal_3	1	2.11903	11.7003	-49.1672	-15.4253	-1.82568	10.0548	-0.648608	28	2
a_normal_3	1	2.12296	13.1084	-49.5655	-16.0556	-1.82568	10.0548	-0.648608	28	2
a_normal_3	1	2.12688	14.6979	-49.9503	-16.5243	-1.82568	10.0548	-0.648608	28	2
a_normal_3	1	2.1308	16.4004	-50.3521	-16.9254	-1.82568	10.0548	-0.648608	28	2
a_normal_3	1	2.13473	18.1121	-50.7343	-17.2682	-1.80318	9.67678	-0.821104	28	2
a_normal_3	1	2.13865	19.7254	-51.1157	-17.5318	-1.80318	9.67678	-0.821104	28	2
a_normal_3	1	2.14258	21.2005	-51.4785	-17.6813	-1.80318	9.67678	-0.821104	28	2
a_normal_3	1	2.1465	22.4727	-51.8832	-17.7222	-1.80318	9.67678	-0.821104	28	2
a_normal_3	1	2.15043	23.5458	-52.4467	-17.6987	-1.80318	9.67678	-0.821104	28	2
a_normal_3	1	2.15435	24.3344	-53.1822	-17.6406	-1.63373	9.53469	-0.986429	28	2
a_normal_3	1	2.15827	24.8344	-54.0516	-17.5704	-1.63373	9.53469	-0.986429	28	2
a_normal_3	1	2.1622	25.1403	-54.9828	-17.456	-1.63373	9.53469	-0.986429	28	2
a_normal_3	1	2.16612	25.2616	-56.0085	-17.2936	-1.63373	9.53469	-0.986429	28	2
a_normal_3	1	2.17005	25.2966	-57.0615	-17.0557	-1.36619	9.47456	-1.1782	28	2
a_normal_3	1	2.17397	25.2524	-58.1436	-16.7789	-1.36619	9.47456	-1.1782	28	2
a_normal_3	1	2.17789	25.136	-59.1878	-16.4947	-1.36619	9.47456	-1.1782	28	2
a_normal_3	1	2.18182	24.9121	-60.181	-16.1797	-1.36619	9.47456	-1.1782	28	2
a_normal_3	1	2.18574	24.5413	-60.9799	-15.8384	-1.36619	9.47456	-1.1782	28	2
a_normal_3	1	2.18967	23.9921	-61.6565	-15.5018	-1.14535	9.31362	-1.26747	28	2
a_normal_3	1	2.19359	23.2464	-62.2048	-15.1847	-1.14535	9.31362	-1.26747	28	2
a_normal_3	1	2.19751	22.3108	-62.6161	-14.8204	-1.14535	9.31362	-1.26747	28	2
a_normal_3	1	2.20144	21.1916	-62.8497	-14.3995	-1.14535	9.31362	-1.26747	28	2
a_normal_3	1	2.20536	19.865	-62.9348	-13.898	-0.991382	9.13784	-1.33706	28	2
a_normal_3	1	2.20929	18.3918	-62.8432	-13.3345	-0.991382	9.13784	-1.33706	28	2
a_normal_3	1	2.21321	16.8356	-62.6071	-12.6675	-0.991382	9.13784	-1.33706	28	2
a_normal_3	1	2.21714	15.257	-62.2605	-11.9498	-0.991382	9.13784	-1.33706	28	2
a_normal_3	1	2.22106	13.6959	-61.9011	-11.1956	-0.991382	9.13784	-1.33706	28	2
a_normal_3	1	2.22498	12.1514	-61.4251	-10.4127	-0.982209	8.99784	-1.45985	28	2
a_normal_3	1	2.22891	10.5751	-60.8027	-9.57263	-0.982209	8.99784	-1.45985	28	2
a_normal_3	1	2.23283	9.0638	-60.0261	-8.75869	-0.982209	8.99784	-1.45985	28	2
a_normal_3	1	2.23676	7.59344	-59.1534	-7.97853	-0.982209	8.99784	-1.45985	28	2
a_normal_3	1	2.24068	6.18287	-58.1386	-7.22155	-1.07349	8.99846	-1.61058	28	2
a_normal_3	1	2.2446	4.83816	-56.9709	-6.46874	-1.07349	8.99846	-1.61058	28	2
a_normal_3	1	2.24853	3.54711	-55.7082	-5.74369	-1.07349	8.99846	-1.61058	28	2
a_normal_3	1	2.25245	2.33098	-54.3881	-5.0332	-1.07349	8.99846	-1.61058	28	2
a_normal_3	1	2.25638	1.19498	-53.0431	-4.30377	-1.07349	8.99846	-1.61058	28	2
a_normal_3	1	2.2603	0.108466	-51.6476	-3.56526	-1.18293	9.07647	-1.75256	28	2
[truncated: 155,604 more rows]
